# Supplementary material for: Global genomic similarity and core genome sequence diversity of the Streptococcus genus as a toolkit to identify closely related bacterial species in complex environments
Source: PeerJ. 2019 Jan 14;6:e6233. doi: 10.7717/peerj.6233 (PMC6336011; doi:10.7717/peerj.6233)
Supplement: Supplemental Information 3 [file peerj-07-6233-s003.csv]

	S_agalactiae_2603V_R	S_thermophilus_MN-ZLW-002	S_gallolyticus_UCN34	S_suis_05ZYH33	S_suis_ST3	S_pyogenes_HSC5	S_pneumoniae_SPN034156	S_agalactiae_A909	S_pyogenes_MGAS9429	S_pyogenes_M1_476	S_pyogenes_MGAS315	S_pneumoniae_gamPNI0373	S_pyogenes_MGAS15252	S_mutans_UA159	S_infantarius_subsp_infantarius_CJ18	S_oralis_Uo5	S_suis_GZ1	S_pneumoniae_TCH8431_19A	S_pneumoniae_OXC141	S_pasteurianus_ATCC_43144	S_pyogenes_MGAS10270	S_pyogenes_MGAS2096	S_equi_subsp_zooepidemicus_H70	S_agalactiae_GD201008-001	S_agalactiae_ILRI112	S_pneumoniae_SPN994039	S_pyogenes_MGAS1882	S_suis_SS12	S_pyogenes_SSI-1	S_pneumoniae_TIGR4	S_equi_subsp_equi_4047	S_pneumoniae_R6	S_mutans_LJ23	S_mitis_B6_strain_B6	S_pyogenes_Alab49	S_pneumoniae_INV104	S_agalactiae_ILRI005	S_agalactiae_SA20-06	S_thermophilus_LMD-9	S_gallolyticus_subsp_gallolyticus_ATCC_BAA-2069	S_pyogenes_MGAS6180	S_suis_D12	S_oligofermentans_AS_1.3089	S_suis_P1_7	S_parauberis_KCTC_11537	S_dysgalactiae_subsp_equisimilis_RE378	S_equi_subsp_zooepidemicus_MGCS10565	S_pneumoniae_CGSP14	S_agalactiae_09mas018883
S_agalactiae_2603V_R	1	0.861582548976012	0.872145133846191	0.909286752227946	0.858141245708681	0.907585119725684	0.860844842854258	0.994237833161999	0.909190515593346	0.906907406175877	0.90483896343245	0.8609735400756	0.906582652290365	0.845615809945754	0.855220883534137	0.893852164079367	0.855522818322488	0.88956101353157	0.861625348167982	0.881763883942026	0.908031933941398	0.908657898687112	0.858391560487738	0.994531291825044	0.990884378545909	0.861640736808088	0.906473877088095	0.891623709731774	0.904798901049408	0.862910620000632	0.861542569762784	0.862925154213086	0.845422576682988	0.870485193938551	0.91156676340867	0.86208293724384	0.990115485575749	0.988962554295501	0.866832217412999	0.853736596396528	0.90854944782231	0.895206835607883	0.895443100165817	0.856119724286394	0.85409819956545	0.892791240297073	0.861850579647918	0.889690623285547	0.994229642423079
S_thermophilus_MN-ZLW-002	0.861582548976012	1	0.866762505068377	0.867517831669044	0.860690490611751	0.86667773928724	0.866551808233619	0.863459318184702	0.865052351396233	0.870664874140626	0.869363695287945	0.867071573754951	0.864986467813952	0.84480261076608	0.882782719186785	0.867364850039663	0.872849309888448	0.867407569530572	0.867407318918488	0.868889535071565	0.864765595952995	0.866753936133162	0.861916121337159	0.863420698754218	0.865694827629061	0.867423246923904	0.865001884013291	0.868078885593399	0.870776370399608	0.866037957346899	0.857948808359912	0.867468417902722	0.852402605382819	0.866685058393733	0.86683873096686	0.864143041237113	0.865945056178374	0.863091557356559	0.992691292196703	0.865969097394162	0.866523258301443	0.866533466533467	0.861658416642402	0.868432132030987	0.857639720067026	0.866480956109834	0.862233260682244	0.864697802197802	0.864143374741201
S_gallolyticus_UCN34	0.872145133846191	0.866762505068377	1	0.877315110486652	0.843486868153623	0.856836899163189	0.859314855105115	0.854401421765106	0.858914182454625	0.860094208922139	0.854155423637345	0.856993246903326	0.858403058680113	0.839749792645839	0.871717253229359	0.882070883909119	0.851639571585161	0.880963226139504	0.859746088740703	0.966017445362193	0.856255420641804	0.858894667373622	0.861885350701704	0.854518103635865	0.868865217562203	0.859746088740703	0.858426791967729	0.850916475734222	0.853918625116472	0.858349121112129	0.86193828618071	0.859252120277564	0.840897459756211	0.859824437237897	0.858186645249091	0.857342708831867	0.854811933785514	0.855652140243548	0.866415039558685	0.993368311311978	0.856184354574721	0.859806869434486	0.886696823405684	0.851260809722908	0.854859664449074	0.853139024272547	0.863091473148399	0.881513455461699	0.872074377749868
S_suis_05ZYH33	0.909286752227946	0.867517831669044	0.877315110486652	1	0.968642170602873	0.861020591499181	0.853235813366961	0.854975804754892	0.861076278169897	0.858402586192306	0.85929195879858	0.850240084322298	0.861145571190586	0.842773062021236	0.861942397856664	0.872727736277184	0.997091717054497	0.872957519800093	0.851479931198361	0.888641387080406	0.858577142003684	0.861398731682849	0.857860699880574	0.854954765411319	0.88708577662621	0.85146998876505	0.861186437673916	0.996468512045124	0.859306834706738	0.853376114659352	0.860107529674554	0.851205903883822	0.842109816587842	0.85415812427778	0.861311393489435	0.852375304075109	0.854359887379927	0.854316875520442	0.86790428007972	0.851240545230557	0.860148012081177	0.962340199665056	0.873083384313611	0.998196694770664	0.848276266645808	0.85380699246792	0.869202424818733	0.875880019831433	0.904123215145195
S_suis_ST3	0.858141245708681	0.860690490611751	0.843486868153623	0.968642170602873	1	0.853386037109234	0.855574184712022	0.857885285729376	0.855601118359739	0.854108873437331	0.855544866353536	0.85168234224962	0.856287981564422	0.84111263946202	0.860088253195374	0.845126782488948	0.970083220870075	0.851581454850236	0.853212690413469	0.847826086956522	0.853906108392242	0.855899347623486	0.857487856417574	0.857885285729376	0.861642788920726	0.85320123697171	0.856311798379303	0.970325647045268	0.855542141401947	0.855731062346137	0.854168832518973	0.851596069505357	0.838926525594413	0.849591542527631	0.855161617091813	0.851358451737198	0.86124195240348	0.855245334896792	0.859694565862609	0.846183036298448	0.855245143385754	0.96379423064385	0.847612334801762	0.970301101240549	0.843529094715894	0.855720812352019	0.866275167785235	0.852615388020228	0.858017579791773
S_pyogenes_HSC5	0.907585119725684	0.86667773928724	0.856836899163189	0.861020591499181	0.853386037109234	1	0.858626198083067	0.910830448300955	0.987910062265594	0.990295342460902	0.989015810601994	0.858137474155028	0.989994471076439	0.846654780895186	0.857439216662518	0.854122359004611	0.867779729522315	0.860306108708987	0.859879918356401	0.856516640913524	0.988642058789621	0.98901941327557	0.846010149755596	0.90581482279299	0.905447616667708	0.859879918356401	0.989353144598441	0.86199836910318	0.989057547572122	0.858713642185858	0.849652680325568	0.856795950006174	0.847205804797323	0.852901484480432	0.990569215806846	0.857465581177273	0.904247630575419	0.904107994879553	0.869334962827172	0.859115278494358	0.989163040325774	0.861983952664844	0.857821624170324	0.862172323578841	0.852822450429503	0.906554867277481	0.847374221213543	0.859265759836185	0.908930165891254
S_pneumoniae_SPN034156	0.860844842854258	0.866551808233619	0.859314855105115	0.853235813366961	0.855574184712022	0.858626198083067	1	0.860976821192053	0.85541544996018	0.85748548511815	0.85927931126298	0.987909416282857	0.857542817146857	0.843545936725393	0.851793617516888	0.882626604985802	0.849565198992869	0.9863114632449	0.996029948668984	0.859177698574338	0.856446097464612	0.855442873953802	0.858791768376469	0.860025826104232	0.863020859681961	0.996088647310087	0.857493999595153	0.854103313840156	0.864333573287557	0.987633902298552	0.861977939096823	0.987921791664998	0.850714025832272	0.926628567078092	0.856425032013808	0.987239152487507	0.859253989555207	0.859424489520857	0.869355608192372	0.858825464298366	0.860997641843743	0.854015180984869	0.864896190063812	0.8532885851928	0.848243250673558	0.85977702650391	0.866762029505032	0.986493361238264	0.863015245623941
S_agalactiae_A909	0.994237833161999	0.863459318184702	0.854401421765106	0.854975804754892	0.857885285729376	0.910830448300955	0.860976821192053	1	0.906897432259895	0.905249229532359	0.906169458314546	0.862506400621067	0.905715429630726	0.845635724551106	0.85151190011705	0.858955429721091	0.855456164151263	0.860092559629761	0.8616567873414	0.854284589721483	0.906706954882364	0.907709393053606	0.86377283761339	0.999650304875046	0.991620294918357	0.8616567873414	0.905753349740224	0.855905528010369	0.906132351710868	0.861806891867854	0.862458826671415	0.862514111814657	0.845430040846025	0.8616171448879	0.9102716626101	0.862255177197212	0.990488124179767	0.989404897426976	0.868673066869445	0.853907806757295	0.910030468712999	0.856089284663515	0.859463510326434	0.856054647071	0.851660396211218	0.890242781329656	0.862906852331405	0.860271654838558	0.994591198500558
S_pyogenes_MGAS9429	0.909190515593346	0.865052351396233	0.858914182454625	0.861076278169897	0.855601118359739	0.987910062265594	0.85541544996018	0.906897432259895	1	0.989625691108028	0.986646812724871	0.856031995803829	0.989305718544449	0.848223059285948	0.856669291012307	0.854860794157919	0.868288357212408	0.859258501213415	0.856860167251731	0.854320265669709	0.988710912099038	0.999330039964476	0.846411056620597	0.903502838881822	0.903429613938852	0.856833060001897	0.98846075947568	0.862657294107437	0.986727022800557	0.857114757783523	0.863687751721322	0.855604034231412	0.848071564745564	0.852634900599558	0.988657038292112	0.856642828709868	0.904546983628616	0.904446558443551	0.867793554203291	0.860369188696445	0.989584162026469	0.862283179926486	0.857251273896859	0.862560079163133	0.853615331377913	0.907917815436276	0.847186229848059	0.856734958997537	0.90662544670713
S_pyogenes_M1_476	0.906907406175877	0.870664874140626	0.860094208922139	0.858402586192306	0.854108873437331	0.990295342460902	0.85748548511815	0.905249229532359	0.989625691108028	1	0.988411273561035	0.857071966612378	0.990218250070019	0.847090502306611	0.856867960265167	0.855906099024026	0.864923640406815	0.861701367553123	0.85907198972149	0.856292022910268	0.988534192696154	0.989652774558435	0.845739577993107	0.902568639338786	0.903726535083647	0.85905860624473	0.990064074567275	0.85973207249803	0.988183779165129	0.858493264502772	0.859129509417899	0.857336320259204	0.850889718804921	0.851598479168898	0.988956787507131	0.858515260274712	0.902621513409533	0.904358234002122	0.870706080897164	0.860821131974786	0.989278163696768	0.863378597921712	0.858614150762861	0.859590241947603	0.852284259902988	0.907706562499709	0.847326603957045	0.859208807613361	0.904987881972103
S_pyogenes_MGAS315	0.90483896343245	0.869363695287945	0.854155423637345	0.85929195879858	0.855544866353536	0.989015810601994	0.85927931126298	0.906169458314546	0.986646812724871	0.988411273561035	1	0.857374927723781	0.989162870958104	0.846274111675127	0.857573890982742	0.854584248314099	0.866166448450666	0.859099377073994	0.85964294103829	0.858834524338679	0.987251037816829	0.988270768687705	0.846313149144486	0.903709106192557	0.903533707452153	0.85964294103829	0.987980417100343	0.860381739338273	0.999560641902692	0.857755822159492	0.862545173933972	0.858589253455447	0.846302816901408	0.853805354436774	0.990503581538003	0.858831339384931	0.903869660683161	0.903052545061835	0.872423404853368	0.855622957495014	0.989691191790858	0.862053874594431	0.855808814356744	0.860555119855423	0.852016328352973	0.906203183342586	0.848266797731402	0.859414570940574	0.907237842934239
S_pneumoniae_gamPNI0373	0.8609735400756	0.867071573754951	0.856993246903326	0.850240084322298	0.85168234224962	0.858137474155028	0.987909416282857	0.862506400621067	0.856031995803829	0.857071966612378	0.857374927723781	1	0.858082191780822	0.841873624646338	0.853585877160721	0.883383334348358	0.846697969388377	0.986683283908324	0.988011328992356	0.860319710412738	0.856886332644767	0.855706148104498	0.861370742007824	0.86167591893046	0.863277693474962	0.988022280488918	0.85799766906393	0.850874412707883	0.86209984039033	0.98735343777607	0.862637362637363	0.987801011054536	0.849613069647464	0.927183772287465	0.856863308564938	0.989725374285164	0.862072980075175	0.859126207256591	0.870052258934592	0.85730156770769	0.864570634417516	0.853372076483856	0.865696090393969	0.850404927016148	0.847959465684017	0.859586247475896	0.866840731070496	0.9861915676731	0.865005175048054
S_pyogenes_MGAS15252	0.906582652290365	0.864986467813952	0.858403058680113	0.861145571190586	0.856287981564422	0.989994471076439	0.857542817146857	0.905715429630726	0.989305718544449	0.990218250070019	0.989162870958104	0.858082191780822	1	0.846737860837644	0.858934807292671	0.856463815789474	0.867726311481001	0.859026955190246	0.857772481911106	0.852928944565603	0.98894816640441	0.98924262089531	0.844637472655249	0.902226800375678	0.902422180087646	0.857758125646032	0.999785010815743	0.862109893178803	0.989125270805058	0.858115048793015	0.843381891340132	0.857350083477023	0.849515050503022	0.85299039188168	0.988826394074711	0.858375496280583	0.903668984318485	0.901739586193126	0.868538304663947	0.858456966810147	0.989315706962565	0.860187367257281	0.854085874995633	0.862284738199819	0.851825361800557	0.907981761368464	0.845690773889221	0.859375455154534	0.904523988026508
S_mutans_UA159	0.845615809945754	0.84480261076608	0.839749792645839	0.842773062021236	0.84111263946202	0.846654780895186	0.843545936725393	0.845635724551106	0.848223059285948	0.847090502306611	0.846274111675127	0.841873624646338	0.846737860837644	1	0.843762116376868	0.84655832877299	0.842106775472674	0.842250468026407	0.845522810265905	0.843373339158593	0.845439018567152	0.847971658509614	0.840016103059581	0.845948045223095	0.845401174168297	0.84560735154058	0.846688078751981	0.84247258225324	0.845317439542517	0.845247529983621	0.841552269290442	0.845848033278921	0.990936282745786	0.846397129977106	0.84407394609537	0.838157430285916	0.842281571218796	0.84385898219923	0.84432901907357	0.837536002550062	0.842610668495753	0.839389988094563	0.843573421071454	0.842457117724674	0.838020546514498	0.843528576130832	0.844759721441239	0.840660451533191	0.846861567972718
S_infantarius_subsp_infantarius_CJ18	0.855220883534137	0.882782719186785	0.871717253229359	0.861942397856664	0.860088253195374	0.857439216662518	0.851793617516888	0.85151190011705	0.856669291012307	0.856867960265167	0.857573890982742	0.853585877160721	0.858934807292671	0.843762116376868	1	0.859458447716496	0.861941636670342	0.853168451570913	0.852330991264717	0.870000891079055	0.857269330148959	0.856108194499236	0.857996516343941	0.850347696938103	0.857292461878756	0.852330991264717	0.858877623202075	0.861140841162247	0.857116058029014	0.853656732061605	0.853295952843074	0.853941744694518	0.845841551610782	0.856926822466993	0.855931601019486	0.856072835281204	0.857097509595129	0.854319531795947	0.87934576309032	0.87001368757587	0.857533342272741	0.865325077399381	0.859845958922379	0.861445147679325	0.852123513540522	0.863832163369496	0.861979931473324	0.855782348279133	0.851897544354365
S_oralis_Uo5	0.893852164079367	0.867364850039663	0.882070883909119	0.872727736277184	0.845126782488948	0.854122359004611	0.882626604985802	0.858955429721091	0.854860794157919	0.855906099024026	0.854584248314099	0.883383334348358	0.856463815789474	0.84655832877299	0.859458447716496	1	0.851029745992651	0.885245929640688	0.883213917285715	0.875760617276206	0.85566924271002	0.854437424553592	0.862787990687967	0.858943518091346	0.8828125	0.883232294365192	0.856104075979422	0.853085326247417	0.854128383218613	0.883640253551758	0.86228453508133	0.882812623184318	0.84340004497414	0.883800697563783	0.855681891386974	0.883320429350695	0.86261765228201	0.860264278767146	0.867505695628975	0.860153948272449	0.856921021873435	0.853722813465538	0.88272333424311	0.851510150517965	0.847950526423388	0.855721393034826	0.862754760121418	0.885947332192177	0.896354442049321
S_suis_GZ1	0.855522818322488	0.872849309888448	0.851639571585161	0.997091717054497	0.970083220870075	0.867779729522315	0.849565198992869	0.855456164151263	0.868288357212408	0.864923640406815	0.866166448450666	0.846697969388377	0.867726311481001	0.842106775472674	0.861941636670342	0.851029745992651	1	0.848252167974005	0.848028755515963	0.852353963145453	0.865019472229853	0.868297698084932	0.864428792646985	0.855272372302273	0.855961550569815	0.848018396900702	0.867640783162351	0.997972759297618	0.86595702082221	0.850033424942435	0.867365283625869	0.847818696883853	0.840398061914295	0.851517337470478	0.86706523948242	0.848916642219521	0.855651355341135	0.854505260572318	0.871982452914445	0.853606492996465	0.867005651658564	0.964115865007763	0.848260804269723	0.998836957164541	0.855401329893536	0.858176579956785	0.87365130364935	0.849023537930383	0.855261201164199
S_pneumoniae_TCH8431_19A	0.88956101353157	0.867407569530572	0.880963226139504	0.872957519800093	0.851581454850236	0.860306108708987	0.9863114632449	0.860092559629761	0.859258501213415	0.861701367553123	0.859099377073994	0.986683283908324	0.859026955190246	0.842250468026407	0.853168451570913	0.885245929640688	0.848252167974005	1	0.986392241681521	0.875816272502647	0.860852642461838	0.858906988964792	0.860726978429924	0.859192810668041	0.886361906694741	0.986398669286735	0.858690235394131	0.852731869698064	0.864074089251321	0.986467575140542	0.865034500794625	0.986000399958421	0.85071561236753	0.927536475092892	0.858088015594098	0.985596626536738	0.860039252212095	0.859517390800986	0.867160595106861	0.859262939325614	0.868108377485181	0.857974487577804	0.87731703968145	0.851333090026731	0.850078492935636	0.860217101504475	0.867227486053307	0.986406045687983	0.89282031451405
S_pneumoniae_OXC141	0.861625348167982	0.867407318918488	0.859746088740703	0.851479931198361	0.853212690413469	0.859879918356401	0.996029948668984	0.8616567873414	0.856860167251731	0.85907198972149	0.85964294103829	0.988011328992356	0.857772481911106	0.845522810265905	0.852330991264717	0.883213917285715	0.848028755515963	0.986392241681521	1	0.859414710248861	0.858143109238914	0.856535801767421	0.86024697802646	0.860561285366372	0.862987133437885	0.999833125227806	0.85746144106814	0.85246201192537	0.864463060431536	0.987264947451251	0.862968063723666	0.987670325696613	0.851873776239698	0.926478257586504	0.858060437112928	0.986971391318012	0.859205484324726	0.859407642024395	0.870527342921386	0.85958141987934	0.862196747533991	0.853313609467456	0.865718112552972	0.851613288006203	0.848188266344092	0.862304973021822	0.867911565225051	0.986244767572258	0.863756170029233
S_pasteurianus_ATCC_43144	0.881763883942026	0.868889535071565	0.966017445362193	0.888641387080406	0.847826086956522	0.856516640913524	0.859177698574338	0.854284589721483	0.854320265669709	0.856292022910268	0.858834524338679	0.860319710412738	0.852928944565603	0.843373339158593	0.870000891079055	0.875760617276206	0.852353963145453	0.875816272502647	0.859414710248861	1	0.851819228266854	0.854355451622333	0.865007678262657	0.854015079492079	0.868278957241282	0.85942709054083	0.852837275403512	0.874960158400541	0.858477044182554	0.859500564943061	0.860166718825571	0.861374931695766	0.842111481297701	0.859107078620248	0.856055708062618	0.861122719041649	0.854779130301638	0.857439807802789	0.869888985703682	0.966638181055506	0.854940009989479	0.8834586087884	0.874716582500258	0.851529922235997	0.850929933830593	0.854149098064304	0.859301487451674	0.879327820137753	0.878395731080927
S_pyogenes_MGAS10270	0.908031933941398	0.864765595952995	0.856255420641804	0.858577142003684	0.853906108392242	0.988642058789621	0.856446097464612	0.906706954882364	0.988710912099038	0.988534192696154	0.987251037816829	0.856886332644767	0.98894816640441	0.845439018567152	0.857269330148959	0.85566924271002	0.865019472229853	0.860852642461838	0.858143109238914	0.851819228266854	1	0.98832984152181	0.84654040018329	0.904629775478305	0.902882156737109	0.858457474757516	0.988089819316407	0.859779370319671	0.987646587323096	0.8572123334306	0.848985943858656	0.856342299578059	0.846630136986301	0.85394353839083	0.988694681239398	0.857716516833637	0.903651321010832	0.904483550114767	0.869533746840236	0.858469939527095	0.989223676462716	0.860743228444185	0.855831070458768	0.859769776162172	0.853932860396153	0.908852297567154	0.846682089116752	0.858051519792486	0.907027928806167
S_pyogenes_MGAS2096	0.908657898687112	0.866753936133162	0.858894667373622	0.861398731682849	0.855899347623486	0.98901941327557	0.855442873953802	0.907709393053606	0.999330039964476	0.989652774558435	0.988270768687705	0.855706148104498	0.98924262089531	0.847971658509614	0.856108194499236	0.854437424553592	0.868297698084932	0.858906988964792	0.856535801767421	0.854355451622333	0.98832984152181	1	0.846765045661026	0.903688346513389	0.903572309970385	0.856809096802074	0.989057907697196	0.871753701112175	0.988258200020838	0.857130859566368	0.858462501285964	0.855598276262483	0.847958790856263	0.852165546400694	0.989559390752031	0.856632932166302	0.905266536374005	0.904606373900284	0.869809539163078	0.86313613019409	0.990333096163832	0.871087739017569	0.85683794888213	0.86281754379762	0.85452496738228	0.907967265685037	0.847553894670798	0.856771849559308	0.906783027111681
S_equi_subsp_zooepidemicus_H70	0.858391560487738	0.861916121337159	0.861885350701704	0.857860699880574	0.857487856417574	0.846010149755596	0.858791768376469	0.86377283761339	0.846411056620597	0.845739577993107	0.846313149144486	0.861370742007824	0.844637472655249	0.840016103059581	0.857996516343941	0.862787990687967	0.864428792646985	0.860726978429924	0.86024697802646	0.865007678262657	0.84654040018329	0.846765045661026	1	0.863855344295992	0.867740295472217	0.860447311407581	0.844667034547999	0.860267432608147	0.846410992077071	0.860912102971533	0.968403471461408	0.862150679598504	0.842709504912675	0.857086510649487	0.846549061222774	0.859180639455014	0.861403302579773	0.860494241989187	0.862643266475645	0.864963349010635	0.846040040923589	0.857446217353338	0.846990379080668	0.863765586034913	0.854722449282901	0.84427739761005	0.971384283423737	0.861981566820277	0.861981371718882
S_agalactiae_GD201008-001	0.994531291825044	0.863420698754218	0.854518103635865	0.854954765411319	0.857885285729376	0.90581482279299	0.860025826104232	0.999650304875046	0.903502838881822	0.902568639338786	0.903709106192557	0.86167591893046	0.902226800375678	0.845948045223095	0.850347696938103	0.858943518091346	0.855272372302273	0.859192810668041	0.860561285366372	0.854015079492079	0.904629775478305	0.903688346513389	0.863855344295992	1	0.991640057550643	0.860718367346939	0.902124279121666	0.855700872593114	0.903658023131981	0.861064677896361	0.862490415580433	0.861606412563389	0.845440724460455	0.859378191130033	0.904444500181843	0.861494526415992	0.991173446317858	0.989385246733792	0.863555076415752	0.85389768072648	0.904332261391906	0.856192214828337	0.859504132231405	0.856033947422894	0.851517536775605	0.878530132881315	0.862936281207304	0.859402900911626	0.994756359491518
S_agalactiae_ILRI112	0.990884378545909	0.865694827629061	0.868865217562203	0.88708577662621	0.861642788920726	0.905447616667708	0.863020859681961	0.991620294918357	0.903429613938852	0.903726535083647	0.903533707452153	0.863277693474962	0.902422180087646	0.845401174168297	0.857292461878756	0.8828125	0.855961550569815	0.886361906694741	0.862987133437885	0.868278957241282	0.902882156737109	0.903572309970385	0.867740295472217	0.991640057550643	1	0.865263742184056	0.902253704935313	0.856451381340115	0.903483790186956	0.862388963326882	0.862861185009765	0.863404929696193	0.844506785189191	0.864437981498097	0.904146728469871	0.863512989530826	0.992854003437195	0.98887539152689	0.869613755639444	0.855212692573005	0.904122728735255	0.859456568249893	0.888885455135436	0.856695267544488	0.852617814739265	0.884804672711868	0.863747231939407	0.885525769988593	0.991417091188336
S_pneumoniae_SPN994039	0.861640736808088	0.867423246923904	0.859746088740703	0.85146998876505	0.85320123697171	0.859879918356401	0.996088647310087	0.8616567873414	0.856833060001897	0.85905860624473	0.85964294103829	0.988022280488918	0.857758125646032	0.84560735154058	0.852330991264717	0.883232294365192	0.848018396900702	0.986398669286735	0.999833125227806	0.85942709054083	0.858457474757516	0.856809096802074	0.860447311407581	0.860718367346939	0.865263742184056	1	0.857447053406998	0.852452394691287	0.864476838711455	0.987334492959526	0.862968063723666	0.987768894091979	0.851980130337693	0.926522139470561	0.858046067851652	0.987039116228576	0.859189315914566	0.859407642024395	0.870544312926902	0.85958141987934	0.862196747533991	0.853303747534517	0.865709919373254	0.851603347845967	0.84816993823427	0.862331552507775	0.867911565225051	0.986312606648945	0.863772144214949
S_pyogenes_MGAS1882	0.906473877088095	0.865001884013291	0.858426791967729	0.861186437673916	0.856311798379303	0.989353144598441	0.857493999595153	0.905753349740224	0.98846075947568	0.990064074567275	0.987980417100343	0.85799766906393	0.999785010815743	0.846688078751981	0.858877623202075	0.856104075979422	0.867640783162351	0.858690235394131	0.85746144106814	0.852837275403512	0.988089819316407	0.989057907697196	0.844667034547999	0.902124279121666	0.902253704935313	0.857447053406998	1	0.862150226054777	0.988058172795176	0.858025047613551	0.847766361154879	0.857293166463617	0.849515050503022	0.85299039188168	0.988278196513221	0.858386661442689	0.90320593705336	0.901753247968266	0.868557243702694	0.858480362702791	0.988959436910145	0.860666187957033	0.85453413940256	0.862325030069552	0.851806779893061	0.908054586361344	0.845720494559536	0.859384678918026	0.904697338156746
S_suis_SS12	0.891623709731774	0.868078885593399	0.850916475734222	0.996468512045124	0.970325647045268	0.86199836910318	0.854103313840156	0.855905528010369	0.862657294107437	0.85973207249803	0.860381739338273	0.850874412707883	0.862109893178803	0.84247258225324	0.861140841162247	0.853085326247417	0.997972759297618	0.852731869698064	0.85246201192537	0.874960158400541	0.859779370319671	0.871753701112175	0.860267432608147	0.855700872593114	0.856451381340115	0.852452394691287	0.862150226054777	1	0.860095117528313	0.854108919775859	0.860829233292333	0.852584053794428	0.841924791404732	0.851407172914334	0.860988404196577	0.853135721418614	0.856763285024154	0.854838386469751	0.868456836755717	0.854730886811361	0.861075335290986	0.964077527476719	0.84910869491121	0.999031505673448	0.848779350023325	0.856230083891526	0.870553894682329	0.858188692533662	0.885974610701869
S_pyogenes_SSI-1	0.904798901049408	0.870776370399608	0.853918625116472	0.859306834706738	0.855542141401947	0.989057547572122	0.864333573287557	0.906132351710868	0.986727022800557	0.988183779165129	0.999560641902692	0.86209984039033	0.989125270805058	0.845317439542517	0.857116058029014	0.854128383218613	0.86595702082221	0.864074089251321	0.864463060431536	0.858477044182554	0.987646587323096	0.988258200020838	0.846410992077071	0.903658023131981	0.903483790186956	0.864476838711455	0.988058172795176	0.860095117528313	1	0.862834964831176	0.863088515096156	0.863581975727453	0.851904795940247	0.853744209804498	0.990427322739447	0.864068209500609	0.904570663606808	0.903114958943235	0.870857374469506	0.855399354368426	0.989657596734448	0.858465460919449	0.863821591162332	0.860572168991032	0.852000382695773	0.906204862383057	0.848353954927088	0.864576007060803	0.907184344459
S_pneumoniae_TIGR4	0.862910620000632	0.866037957346899	0.858349121112129	0.853376114659352	0.855731062346137	0.858713642185858	0.987633902298552	0.861806891867854	0.857114757783523	0.858493264502772	0.857755822159492	0.98735343777607	0.858115048793015	0.845247529983621	0.853656732061605	0.883640253551758	0.850033424942435	0.986467575140542	0.987264947451251	0.859500564943061	0.8572123334306	0.857130859566368	0.860912102971533	0.861064677896361	0.862388963326882	0.987334492959526	0.858025047613551	0.854108919775859	0.862834964831176	1	0.86303084655195	0.988329216523286	0.855513589572687	0.926779001437722	0.856921422686459	0.987447908085757	0.859529270968385	0.858759106082781	0.86665480396892	0.858797566047123	0.861534997085784	0.854197454844006	0.864520456069752	0.853485483936642	0.8474762253109	0.858903056905063	0.86701030927835	0.986913528989811	0.863731587021428
S_equi_subsp_equi_4047	0.861542569762784	0.857948808359912	0.86193828618071	0.860107529674554	0.854168832518973	0.849652680325568	0.861977939096823	0.862458826671415	0.863687751721322	0.859129509417899	0.862545173933972	0.862637362637363	0.843381891340132	0.841552269290442	0.853295952843074	0.86228453508133	0.867365283625869	0.865034500794625	0.862968063723666	0.860166718825571	0.848985943858656	0.858462501285964	0.968403471461408	0.862490415580433	0.862861185009765	0.862968063723666	0.847766361154879	0.860829233292333	0.863088515096156	0.86303084655195	1	0.862069592738782	0.846070264396957	0.859163250326716	0.849327871888635	0.859555718744263	0.862952704312604	0.861039284712919	0.860833556866953	0.861651668956957	0.847439495521716	0.852698385471386	0.842381448470116	0.861586553243825	0.852150154170279	0.844954091295566	0.968512828578644	0.861287758346582	0.863093753896023
S_pneumoniae_R6	0.862925154213086	0.867468417902722	0.859252120277564	0.851205903883822	0.851596069505357	0.856795950006174	0.987921791664998	0.862514111814657	0.855604034231412	0.857336320259204	0.858589253455447	0.987801011054536	0.857350083477023	0.845848033278921	0.853941744694518	0.882812623184318	0.847818696883853	0.986000399958421	0.987670325696613	0.861374931695766	0.856342299578059	0.855598276262483	0.862150679598504	0.861606412563389	0.863404929696193	0.987768894091979	0.857293166463617	0.852584053794428	0.863581975727453	0.988329216523286	0.862069592738782	1	0.851498174064917	0.926935019200543	0.856524369747899	0.987797982896965	0.860681877958969	0.860325578285867	0.867248757294143	0.859854887785088	0.861302866407427	0.852418093595862	0.866321435800553	0.851467246319534	0.847742713127328	0.857846931929607	0.867126142009937	0.986740509140756	0.866363158240747
S_mutans_LJ23	0.845422576682988	0.852402605382819	0.840897459756211	0.842109816587842	0.838926525594413	0.847205804797323	0.850714025832272	0.845430040846025	0.848071564745564	0.850889718804921	0.846302816901408	0.849613069647464	0.849515050503022	0.990936282745786	0.845841551610782	0.84340004497414	0.840398061914295	0.85071561236753	0.851873776239698	0.842111481297701	0.846630136986301	0.847958790856263	0.842709504912675	0.845440724460455	0.844506785189191	0.851980130337693	0.849515050503022	0.841924791404732	0.851904795940247	0.855513589572687	0.846070264396957	0.851498174064917	1	0.845921657405502	0.845314494850626	0.850579416706156	0.842875697150279	0.842976880413784	0.853658536585366	0.839987939372151	0.844605304008235	0.837569978303378	0.853157039610062	0.84181937734069	0.838758631155626	0.851584524982168	0.846415145613479	0.851089384297695	0.846009150991357
S_mitis_B6_strain_B6	0.870485193938551	0.866685058393733	0.859824437237897	0.85415812427778	0.849591542527631	0.852901484480432	0.926628567078092	0.8616171448879	0.852634900599558	0.851598479168898	0.853805354436774	0.927183772287465	0.85299039188168	0.846397129977106	0.856926822466993	0.883800697563783	0.851517337470478	0.927536475092892	0.926478257586504	0.859107078620248	0.85394353839083	0.852165546400694	0.857086510649487	0.859378191130033	0.864437981498097	0.926522139470561	0.85299039188168	0.851407172914334	0.853744209804498	0.926779001437722	0.859163250326716	0.926935019200543	0.845921657405502	1	0.853721222726527	0.927048221046172	0.858709143566405	0.858951089787093	0.867461168316338	0.857867019937156	0.852098070187487	0.853787791338293	0.867501506153714	0.851745066802193	0.845945991589685	0.854772137355857	0.85932953826692	0.92841060752379	0.861518144396521
S_pyogenes_Alab49	0.91156676340867	0.86683873096686	0.858186645249091	0.861311393489435	0.855161617091813	0.990569215806846	0.856425032013808	0.9102716626101	0.988657038292112	0.988956787507131	0.990503581538003	0.856863308564938	0.988826394074711	0.84407394609537	0.855931601019486	0.855681891386974	0.86706523948242	0.858088015594098	0.858060437112928	0.856055708062618	0.988694681239398	0.989559390752031	0.846549061222774	0.904444500181843	0.904146728469871	0.858046067851652	0.988278196513221	0.860988404196577	0.990427322739447	0.856921422686459	0.849327871888635	0.856524369747899	0.845314494850626	0.853721222726527	1	0.858213926329067	0.904411004537362	0.903932551678795	0.869874476987448	0.859848442323884	0.989354904270279	0.862220621125471	0.858132056856798	0.86161826082476	0.853115654262882	0.906344550889482	0.847888005454565	0.858329075114972	0.90715080580018
S_pneumoniae_INV104	0.86208293724384	0.864143041237113	0.857342708831867	0.852375304075109	0.851358451737198	0.857465581177273	0.987239152487507	0.862255177197212	0.856642828709868	0.858515260274712	0.858831339384931	0.989725374285164	0.858375496280583	0.838157430285916	0.856072835281204	0.883320429350695	0.848916642219521	0.985596626536738	0.986971391318012	0.861122719041649	0.857716516833637	0.856632932166302	0.859180639455014	0.861494526415992	0.863512989530826	0.987039116228576	0.858386661442689	0.853135721418614	0.864068209500609	0.987447908085757	0.859555718744263	0.987797982896965	0.850579416706156	0.927048221046172	0.858213926329067	1	0.860174001182532	0.859794503383176	0.867111645312806	0.858450404427416	0.861026409633573	0.850829853407098	0.866056942374054	0.852569959736126	0.849982965514631	0.859370641446276	0.861607142857143	0.986742763676965	0.864911836665823
S_agalactiae_ILRI005	0.990115485575749	0.865945056178374	0.854811933785514	0.854359887379927	0.86124195240348	0.904247630575419	0.859253989555207	0.990488124179767	0.904546983628616	0.902621513409533	0.903869660683161	0.862072980075175	0.903668984318485	0.842281571218796	0.857097509595129	0.86261765228201	0.855651355341135	0.860039252212095	0.859205484324726	0.854779130301638	0.903651321010832	0.905266536374005	0.861403302579773	0.991173446317858	0.992854003437195	0.859189315914566	0.90320593705336	0.856763285024154	0.904570663606808	0.859529270968385	0.862952704312604	0.860681877958969	0.842875697150279	0.858709143566405	0.904411004537362	0.860174001182532	1	0.988769655926662	0.870430183026728	0.854717475038331	0.90438251324713	0.862083670945456	0.855765767674414	0.856360367981389	0.852615521911028	0.887601755636418	0.860071260708058	0.861102043481099	0.990762652889421
S_agalactiae_SA20-06	0.988962554295501	0.863091557356559	0.855652140243548	0.854316875520442	0.855245334896792	0.904107994879553	0.859424489520857	0.989404897426976	0.904446558443551	0.904358234002122	0.903052545061835	0.859126207256591	0.901739586193126	0.84385898219923	0.854319531795947	0.860264278767146	0.854505260572318	0.859517390800986	0.859407642024395	0.857439807802789	0.904483550114767	0.904606373900284	0.860494241989187	0.989385246733792	0.98887539152689	0.859407642024395	0.901753247968266	0.854838386469751	0.903114958943235	0.858759106082781	0.861039284712919	0.860325578285867	0.842976880413784	0.858951089787093	0.903932551678795	0.859794503383176	0.988769655926662	1	0.867659724159682	0.856124300177516	0.90422261571	0.858217863994884	0.858325646769447	0.855241331068252	0.853012408112751	0.88030888030888	0.860680920433883	0.858289496826184	0.989223585773946
S_thermophilus_LMD-9	0.866832217412999	0.992691292196703	0.866415039558685	0.86790428007972	0.859694565862609	0.869334962827172	0.869355608192372	0.868673066869445	0.867793554203291	0.870706080897164	0.872423404853368	0.870052258934592	0.868538304663947	0.84432901907357	0.87934576309032	0.867505695628975	0.871982452914445	0.867160595106861	0.870527342921386	0.869888985703682	0.869533746840236	0.869809539163078	0.862643266475645	0.863555076415752	0.869613755639444	0.870544312926902	0.868557243702694	0.868456836755717	0.870857374469506	0.86665480396892	0.860833556866953	0.867248757294143	0.853658536585366	0.867461168316338	0.869874476987448	0.867111645312806	0.870430183026728	0.867659724159682	1	0.865696515825231	0.869214417956161	0.860204393855945	0.862669347453077	0.868923219822699	0.856236817012916	0.866328976877272	0.864106533441227	0.866930482546808	0.869520564496641
S_gallolyticus_subsp_gallolyticus_ATCC_BAA-2069	0.853736596396528	0.865969097394162	0.993368311311978	0.851240545230557	0.846183036298448	0.859115278494358	0.858825464298366	0.853907806757295	0.860369188696445	0.860821131974786	0.855622957495014	0.85730156770769	0.858456966810147	0.837536002550062	0.87001368757587	0.860153948272449	0.853606492996465	0.859262939325614	0.85958141987934	0.966638181055506	0.858469939527095	0.86313613019409	0.864963349010635	0.85389768072648	0.855212692573005	0.85958141987934	0.858480362702791	0.854730886811361	0.855399354368426	0.858797566047123	0.861651668956957	0.859854887785088	0.839987939372151	0.857867019937156	0.859848442323884	0.858450404427416	0.854717475038331	0.856124300177516	0.865696515825231	1	0.858585411712658	0.863245723821443	0.857940787137184	0.852141041517304	0.853557436308145	0.85355482371174	0.863735181918865	0.859019398197648	0.852592434280829
S_pyogenes_MGAS6180	0.90854944782231	0.866523258301443	0.856184354574721	0.860148012081177	0.855245143385754	0.989163040325774	0.860997641843743	0.910030468712999	0.989584162026469	0.989278163696768	0.989691191790858	0.864570634417516	0.989315706962565	0.842610668495753	0.857533342272741	0.856921021873435	0.867005651658564	0.868108377485181	0.862196747533991	0.854940009989479	0.989223676462716	0.990333096163832	0.846040040923589	0.904332261391906	0.904122728735255	0.862196747533991	0.988959436910145	0.861075335290986	0.989657596734448	0.861534997085784	0.847439495521716	0.861302866407427	0.844605304008235	0.852098070187487	0.989354904270279	0.861026409633573	0.90438251324713	0.90422261571	0.869214417956161	0.858585411712658	1	0.861299082568807	0.857347749338041	0.86142374298756	0.854428468365686	0.907631440698848	0.846719807016624	0.865980670409222	0.908901594434053
S_suis_D12	0.895206835607883	0.866533466533467	0.859806869434486	0.962340199665056	0.96379423064385	0.861983952664844	0.854015180984869	0.856089284663515	0.862283179926486	0.863378597921712	0.862053874594431	0.853372076483856	0.860187367257281	0.839389988094563	0.865325077399381	0.853722813465538	0.964115865007763	0.857974487577804	0.853313609467456	0.8834586087884	0.860743228444185	0.871087739017569	0.857446217353338	0.856192214828337	0.859456568249893	0.853303747534517	0.860666187957033	0.964077527476719	0.858465460919449	0.854197454844006	0.852698385471386	0.852418093595862	0.837569978303378	0.853787791338293	0.862220621125471	0.850829853407098	0.862083670945456	0.858217863994884	0.860204393855945	0.863245723821443	0.861299082568807	1	0.848360514429542	0.964009083928859	0.850077218548291	0.856645443692798	0.855963474888986	0.858698140331279	0.881988299562202
S_oligofermentans_AS_1.3089	0.895443100165817	0.861658416642402	0.886696823405684	0.873083384313611	0.847612334801762	0.857821624170324	0.864896190063812	0.859463510326434	0.857251273896859	0.858614150762861	0.855808814356744	0.865696090393969	0.854085874995633	0.843573421071454	0.859845958922379	0.88272333424311	0.848260804269723	0.87731703968145	0.865718112552972	0.874716582500258	0.855831070458768	0.85683794888213	0.846990379080668	0.859504132231405	0.888885455135436	0.865709919373254	0.85453413940256	0.84910869491121	0.863821591162332	0.864520456069752	0.842381448470116	0.866321435800553	0.853157039610062	0.867501506153714	0.858132056856798	0.866056942374054	0.855765767674414	0.858325646769447	0.862669347453077	0.857940787137184	0.857347749338041	0.848360514429542	1	0.847723831867509	0.850636194181052	0.868006781302979	0.842780809675027	0.875926148424046	0.894414995774756
S_suis_P1_7	0.856119724286394	0.868432132030987	0.851260809722908	0.998196694770664	0.970301101240549	0.862172323578841	0.8532885851928	0.856054647071	0.862560079163133	0.859590241947603	0.860555119855423	0.850404927016148	0.862284738199819	0.842457117724674	0.861445147679325	0.851510150517965	0.998836957164541	0.851333090026731	0.851613288006203	0.851529922235997	0.859769776162172	0.86281754379762	0.863765586034913	0.856033947422894	0.856695267544488	0.851603347845967	0.862325030069552	0.999031505673448	0.860572168991032	0.853485483936642	0.861586553243825	0.851467246319534	0.84181937734069	0.851745066802193	0.86161826082476	0.852569959736126	0.856360367981389	0.855241331068252	0.868923219822699	0.852141041517304	0.86142374298756	0.964009083928859	0.847723831867509	1	0.848974204693232	0.856816736510835	0.870068893922235	0.856033799330974	0.855399621777645
S_parauberis_KCTC_11537	0.85409819956545	0.857639720067026	0.854859664449074	0.848276266645808	0.843529094715894	0.852822450429503	0.848243250673558	0.851660396211218	0.853615331377913	0.852284259902988	0.852016328352973	0.847959465684017	0.851825361800557	0.838020546514498	0.852123513540522	0.847950526423388	0.855401329893536	0.850078492935636	0.848188266344092	0.850929933830593	0.853932860396153	0.85452496738228	0.854722449282901	0.851517536775605	0.852617814739265	0.84816993823427	0.851806779893061	0.848779350023325	0.852000382695773	0.8474762253109	0.852150154170279	0.847742713127328	0.838758631155626	0.845945991589685	0.853115654262882	0.849982965514631	0.852615521911028	0.853012408112751	0.856236817012916	0.853557436308145	0.854428468365686	0.850077218548291	0.850636194181052	0.848974204693232	1	0.857034950033613	0.860321119058111	0.848625862257747	0.853068952821753
S_dysgalactiae_subsp_equisimilis_RE378	0.892791240297073	0.866480956109834	0.853139024272547	0.85380699246792	0.855720812352019	0.906554867277481	0.85977702650391	0.890242781329656	0.907917815436276	0.907706562499709	0.906203183342586	0.859586247475896	0.907981761368464	0.843528576130832	0.863832163369496	0.855721393034826	0.858176579956785	0.860217101504475	0.862304973021822	0.854149098064304	0.908852297567154	0.907967265685037	0.84427739761005	0.878530132881315	0.884804672711868	0.862331552507775	0.908054586361344	0.856230083891526	0.906204862383057	0.858903056905063	0.844954091295566	0.857846931929607	0.851584524982168	0.854772137355857	0.906344550889482	0.859370641446276	0.887601755636418	0.88030888030888	0.866328976877272	0.85355482371174	0.907631440698848	0.856645443692798	0.868006781302979	0.856816736510835	0.857034950033613	1	0.844524222818368	0.85968210562297	0.902736037640916
S_equi_subsp_zooepidemicus_MGCS10565	0.861850579647918	0.862233260682244	0.863091473148399	0.869202424818733	0.866275167785235	0.847374221213543	0.866762029505032	0.862906852331405	0.847186229848059	0.847326603957045	0.848266797731402	0.866840731070496	0.845690773889221	0.844759721441239	0.861979931473324	0.862754760121418	0.87365130364935	0.867227486053307	0.867911565225051	0.859301487451674	0.846682089116752	0.847553894670798	0.971384283423737	0.862936281207304	0.863747231939407	0.867911565225051	0.845720494559536	0.870553894682329	0.848353954927088	0.86701030927835	0.968512828578644	0.867126142009937	0.846415145613479	0.85932953826692	0.847888005454565	0.861607142857143	0.860071260708058	0.860680920433883	0.864106533441227	0.863735181918865	0.846719807016624	0.855963474888986	0.842780809675027	0.870068893922235	0.860321119058111	0.844524222818368	1	0.866649296508598	0.861347276120508
S_pneumoniae_CGSP14	0.889690623285547	0.864697802197802	0.881513455461699	0.875880019831433	0.852615388020228	0.859265759836185	0.986493361238264	0.860271654838558	0.856734958997537	0.859208807613361	0.859414570940574	0.9861915676731	0.859375455154534	0.840660451533191	0.855782348279133	0.885947332192177	0.849023537930383	0.986406045687983	0.986244767572258	0.879327820137753	0.858051519792486	0.856771849559308	0.861981566820277	0.859402900911626	0.885525769988593	0.986312606648945	0.859384678918026	0.858188692533662	0.864576007060803	0.986913528989811	0.861287758346582	0.986740509140756	0.851089384297695	0.92841060752379	0.858329075114972	0.986742763676965	0.861102043481099	0.858289496826184	0.866930482546808	0.859019398197648	0.865980670409222	0.858698140331279	0.875926148424046	0.856033799330974	0.848625862257747	0.85968210562297	0.866649296508598	1	0.894667577130796
S_agalactiae_09mas018883	0.994229642423079	0.864143374741201	0.872074377749868	0.904123215145195	0.858017579791773	0.908930165891254	0.863015245623941	0.994591198500558	0.90662544670713	0.904987881972103	0.907237842934239	0.865005175048054	0.904523988026508	0.846861567972718	0.851897544354365	0.896354442049321	0.855261201164199	0.89282031451405	0.863756170029233	0.878395731080927	0.907027928806167	0.906783027111681	0.861981371718882	0.994756359491518	0.991417091188336	0.863772144214949	0.904697338156746	0.885974610701869	0.907184344459	0.863731587021428	0.863093753896023	0.866363158240747	0.846009150991357	0.861518144396521	0.90715080580018	0.864911836665823	0.990762652889421	0.989223585773946	0.869520564496641	0.852592434280829	0.908901594434053	0.881988299562202	0.894414995774756	0.855399621777645	0.853068952821753	0.902736037640916	0.861347276120508	0.894667577130796	1
S_salivarius_57.I	0.868058217467563	0.898120827973469	0.862056367778833	0.851012499037548	0.846684573655659	0.871841914978577	0.863564215745556	0.866774599748156	0.871575565492988	0.870328002168609	0.868541168129044	0.864489669581367	0.871914040847653	0.84625266023736	0.873454490819284	0.86691451459426	0.85672055984556	0.863194348883079	0.86298373989829	0.863812976658193	0.869995336753048	0.871677668722314	0.867596786228678	0.865385318083824	0.864426971646414	0.863006208947175	0.871879827411708	0.851620885300807	0.872436307234408	0.862579375394556	0.865150270418293	0.861399298504707	0.850156992190645	0.86705591232254	0.872752405415995	0.863618630334314	0.864971412480564	0.864516527649058	0.89915678774688	0.862434356712464	0.86912387242625	0.860398481514617	0.868259953421315	0.851733479818724	0.856658833816055	0.870088671035964	0.864329445338554	0.863726125576608	0.868116653450641
S_suis_BM407	0.918983307045215	0.870328932647125	0.880321887339431	0.996818837318862	0.970241215964968	0.860144963593239	0.855009052504526	0.856086732059886	0.860190525148998	0.858329170829171	0.858015340211446	0.851375696809063	0.860441063623928	0.843480236256247	0.862341072775019	0.874987475368224	0.99813957759783	0.873620055197792	0.853410159267982	0.896931714931389	0.857485317032243	0.865782436295454	0.861460957178841	0.856066081569437	0.888385717915378	0.853410159267982	0.860479471480289	0.99727894515914	0.858148012543975	0.853957331059822	0.860797951138675	0.852392453691377	0.842708246011121	0.855590535188382	0.859664128164219	0.853117796618554	0.854394129228566	0.85529648762391	0.871108505038659	0.857452417927697	0.859122987867734	0.963298478223904	0.874853556086828	0.999220872223045	0.849090598744476	0.855193075898801	0.870175844516428	0.887424721245006	0.916789301350208
S_pneumoniae_INV200	0.862499214281224	0.864432189323767	0.857185591424654	0.85636647497085	0.853120725889849	0.858592347110093	0.987485228719518	0.859722577345947	0.857084696079363	0.85892885734109	0.859688162950435	0.987405138989288	0.858623477106069	0.840361794165953	0.855511092117021	0.883573522238462	0.849934545918965	0.986304501631485	0.987267273315067	0.860517768823363	0.858356626906152	0.857086837764015	0.862396125329662	0.858775027564277	0.862607660643732	0.987335236170804	0.85862320958784	0.857981086931753	0.864965835231376	0.988452352303397	0.860559153950306	0.987636636095548	0.85111550530886	0.927828105009195	0.85760595679624	0.987679450353153	0.86316071010665	0.858829045871263	0.866601158811371	0.857544317454742	0.865098612875492	0.861505743052296	0.864697885986162	0.856953966699314	0.850784938394811	0.859972522708781	0.866726871711155	0.994179749824416	0.865692974962213
S_dysgalactiae_subsp_equisimilis_GGS_124	0.895809642328406	0.86795832744072	0.85293868444093	0.857369227247918	0.856624905768748	0.904897588069138	0.861933473341914	0.891638899651298	0.905013827673041	0.905492265051686	0.904363072382696	0.860825596816976	0.90589339820711	0.844049688995644	0.860328625950118	0.859163898593876	0.85899948791298	0.859960223084519	0.863420491648452	0.857323655313605	0.906395180969976	0.904921698089811	0.841597554118639	0.882403967640348	0.881058852817245	0.863433983647697	0.905503316349065	0.858964870307578	0.904411931023938	0.861021287135525	0.843074191644319	0.85953889640575	0.85180401420778	0.854853084928986	0.903702199562091	0.864846143599307	0.885402478185856	0.875210617186362	0.868356002581494	0.852727773695812	0.905501439459341	0.857445504683533	0.860626729296699	0.858945661561239	0.856589715760758	0.990445974439196	0.844060215992146	0.85893240483795	0.897160191623241
S_macedonicus_ACA-DC_198	0.859514272310635	0.878468342171384	0.971875829452501	0.854926289614575	0.850655635548838	0.864579388124395	0.858865397155204	0.861904900055122	0.864268871504761	0.868240959783711	0.861801904220548	0.860642257422314	0.863123078640058	0.839698498948102	0.880128952187798	0.859375554163169	0.857009358095213	0.856966899454702	0.858924464885901	0.956686974406028	0.863559648239718	0.864483667922851	0.880717717924278	0.861279026546941	0.858478181477204	0.85894657703874	0.863147535661384	0.858532635482433	0.861590329243105	0.85919697181399	0.864240899538266	0.859724244240815	0.842021488261043	0.856026021456288	0.862595343134792	0.858924963291123	0.862895850005716	0.85789752815532	0.876365252289597	0.972769871170201	0.864728103488011	0.853137244923922	0.856702178406742	0.857139140727637	0.852013183306743	0.868438824346941	0.866255729863622	0.863298095167689	0.861597797100442
S_agalactiae_2-22	0.989341261251824	0.865382755619413	0.85087755608908	0.854333103532179	0.857095709570957	0.904904345111912	0.860828931328728	0.989593569583894	0.904755926074729	0.90479977279182	0.904039820908543	0.859241344608742	0.902534199079619	0.84424760979857	0.853707222305245	0.866616415947654	0.854581993569132	0.859796186719264	0.860812000541785	0.852439850527742	0.904949416537287	0.904906338112193	0.857250199840128	0.989549110937188	0.989277307160073	0.860812000541785	0.902547686413389	0.854867752390861	0.904102643098292	0.859831428241542	0.857072707630864	0.860913266324968	0.844580544544805	0.86449373773955	0.904713128038898	0.860364555614689	0.989203339171137	0.996380232212372	0.864947487126534	0.850844589490225	0.904875933328305	0.858737082839234	0.858529221479405	0.855110969056513	0.854045960549443	0.875960667887899	0.857583412617696	0.858734459674849	0.989712464197038
S_lutetiensis_033	0.883143475804933	0.861969167470595	0.873367014526976	0.883988135016942	0.850458265640805	0.855416933248027	0.854870956015994	0.858300873776187	0.855540260781912	0.855177307969326	0.854761954457223	0.855440736348749	0.855242961261445	0.843694079203299	0.940443731063527	0.886019283746557	0.855272305909618	0.880950829742282	0.854979608992491	0.875467338621972	0.853964066222863	0.855172049820562	0.865445509407171	0.85826673685218	0.874760666538465	0.854990968885254	0.855276716328195	0.856277423920736	0.854405688277366	0.855718859961757	0.862121923126146	0.855384186565084	0.845977507932025	0.858203170419751	0.855454249087716	0.855556067128617	0.858648849294729	0.860129567356761	0.860543069053069	0.870958202691426	0.856142247088618	0.860738705920994	0.885044307165498	0.854209919261822	0.854508485495138	0.860631698302461	0.868620515411824	0.885464160159135	0.878085358477434
S_suis_A7	0.855836805771503	0.868959950150116	0.847683655919849	0.99689262183178	0.969775355022395	0.862892950027055	0.853938658316419	0.8557716228543	0.863298080689385	0.860266047794427	0.861252318472213	0.850657285322927	0.863010571418537	0.840204538191115	0.857771668194063	0.847945149069346	0.997453294943853	0.851721616125186	0.852002907446293	0.847437940226051	0.860433671366147	0.863557827612618	0.858005625723898	0.855750891450369	0.856416251358723	0.851992812146664	0.863051228464551	0.997909076619802	0.861271874838998	0.853890394521795	0.855639993194578	0.851979138404028	0.840309295679946	0.851081004853094	0.862328494558541	0.852714194921666	0.856071678210586	0.854969777030543	0.869432530517981	0.848455744137865	0.862142806992909	0.963638663129462	0.847228921332188	0.998565782248714	0.843896419009371	0.857247892294621	0.865301891681783	0.855973153041442	0.855262371801254
S_mutans_NN2025	0.846166027377978	0.851961716214887	0.840836339888873	0.845586306400839	0.843754868056205	0.849371644344799	0.85172754195459	0.846310264520838	0.848352915448997	0.850280271255537	0.849499680647222	0.847786286591728	0.850715655236991	0.991677754185527	0.843447484751832	0.845063363642873	0.843897056437218	0.84981355278385	0.851327698087432	0.844325609031491	0.84751274896565	0.849199476387071	0.843076667841812	0.846307593374698	0.84636069624623	0.85142698453388	0.850715655236991	0.845137403849223	0.855212876828656	0.856599140577041	0.846053753309104	0.852185548617306	0.990829424118226	0.841567016950517	0.844965575088246	0.848242395075097	0.843654359575438	0.843650793650794	0.852611940298507	0.838188960268423	0.843246030475987	0.843954171006534	0.853409892213156	0.8451522308036	0.839602692688226	0.85141362140265	0.843483518545546	0.848743432039428	0.847140163419233
S_uberis_0140J	0.852479392908544	0.8573950855075	0.849954812471758	0.845186714205292	0.849467159172929	0.850420207265971	0.862700994516219	0.859515713347771	0.852481779883736	0.852630466934291	0.85098744647648	0.86363204409389	0.858588311478064	0.843729862095631	0.856961776071279	0.861237499133889	0.844511478492517	0.861372692671944	0.861846892737593	0.844240960832889	0.850976452861406	0.852842650070649	0.852187351402758	0.859323637569621	0.853036303630363	0.861865085140445	0.860809476801579	0.843687139927742	0.854567611348066	0.862015726544828	0.848336809116153	0.866765034295741	0.852462190894832	0.85592706396054	0.850448616165376	0.865152740860588	0.858888368949202	0.853436467649666	0.85815323592032	0.847895233290192	0.851410592078954	0.849142903402076	0.860987364328527	0.845259731181722	0.848648623911989	0.866280600157936	0.848611766330299	0.864043341887653	0.875435278312976
S_pneumoniae_Taiwan19F-14	0.892862084145651	0.866465577300652	0.882022184212952	0.873352576202609	0.851205094212505	0.860171774000479	0.986316364769572	0.860922925871379	0.859649647255769	0.862830619612466	0.859731943410275	0.986421988236668	0.858865494035756	0.838394964594807	0.852608215703314	0.885018582072453	0.848327268216028	0.99621642471254	0.986310315726242	0.876442559888092	0.86048959461085	0.859626922332554	0.860728346456693	0.860179898827242	0.889000758388033	0.986363368720569	0.858853283433717	0.852183728229551	0.865169634280464	0.986092764232564	0.865731462925852	0.985715133378457	0.848958555181667	0.927643583448869	0.858782391689156	0.985845922107729	0.862221528211534	0.863838570767643	0.866587493413845	0.859513473246166	0.868953280503749	0.855874640634379	0.87539790629129	0.852200946515911	0.848695588181183	0.860656627323294	0.867726087650533	0.985628338405254	0.897209289735816
S_salivarius_CCHSS3	0.867992721023101	0.898835043926236	0.8660920916128	0.852445712640218	0.843968639904729	0.86241783287241	0.862294058277242	0.865121494435233	0.862109744560076	0.866044117281341	0.862889708347301	0.863690832834032	0.864182035094696	0.848535048398623	0.873397486129831	0.865864959962931	0.853965812192502	0.863632278936017	0.862908251163814	0.868952674598753	0.859129225688711	0.862224943979735	0.864301530759603	0.866027205296093	0.865514515665421	0.862917179893249	0.860745571471087	0.853506609315988	0.867375271694747	0.862667662348852	0.864433118890467	0.861772098127367	0.848205854579792	0.867191156477746	0.862032900343465	0.862521470785176	0.865419630501809	0.864338722977091	0.899196739749233	0.86669397316777	0.863930179330466	0.851575496034138	0.866911340534304	0.853324436768977	0.857137044270833	0.877497444182201	0.85979070051257	0.866320481260834	0.866547494298218
S_suis_S735	0.856128658359896	0.872037597407814	0.851311344992631	0.997126945597635	0.970272765956215	0.862197425190165	0.853462696554031	0.856063585370397	0.862585707217078	0.859597561993821	0.860579710144928	0.849036361910187	0.862240273323107	0.842427796510776	0.860798390541676	0.852035097993679	0.997907359450943	0.849892863347682	0.851775198216303	0.85120738144387	0.85978874969295	0.862843201386065	0.863771297428094	0.856042887007638	0.856704070767467	0.851765199916014	0.862280564126702	0.998113073869947	0.860596760443308	0.853654041102203	0.860633666356292	0.851691971817009	0.841762200177249	0.851759186864738	0.861643106202443	0.852749272786038	0.856348333615293	0.855238970588235	0.872400114825543	0.852196686963923	0.861431508520054	0.963878714001274	0.847817014074057	0.99896449591894	0.849522077318989	0.861755019317246	0.861238273921201	0.855871903440892	0.856074262862353
S_equi_subsp_zooepidemicus_ATCC_35246	0.860820417715371	0.861594031664585	0.861985830288867	0.85583659022196	0.850765112873087	0.847824460124011	0.861777125679931	0.86328270122812	0.84809707007477	0.847738895285014	0.848557470233728	0.861658471662538	0.846882590259767	0.844553189613367	0.858776856097687	0.864280264758645	0.868087149934284	0.863431943680146	0.863303202808141	0.861080372928353	0.847384101543007	0.848476788118296	0.971508960549054	0.863247318678985	0.866613895692693	0.863303202808141	0.846917404661071	0.863510211827217	0.848675031081529	0.862679676436927	0.968627919060491	0.862538297279733	0.84607381943188	0.857437023817695	0.847616141500444	0.858420356515388	0.85934355392447	0.858522364944885	0.863384789489505	0.863208708256981	0.847684776502688	0.850000999060883	0.849532265736483	0.86342482931587	0.859605975095141	0.847181858403241	0.971488604914901	0.861687538344942	0.868255432554326
S_thermophilus_ND03	0.86202733315078	0.99641598659205	0.866663238545791	0.855893254262417	0.848280031624475	0.869199391171994	0.866438187691652	0.8637445915154	0.867086777357399	0.871892232046674	0.871986136226643	0.866889670684584	0.865239437900769	0.845883615782454	0.880113975576662	0.866900645608562	0.862834113123639	0.866872962552332	0.867554676593764	0.869231018451021	0.867063973297299	0.869229061852619	0.862443790236485	0.86370734454599	0.86600303398819	0.867571295619225	0.865259352726529	0.856719559585492	0.873308778391651	0.865805080994954	0.862616452536077	0.866168740900379	0.853313949153806	0.866373044441368	0.869283891489182	0.863769676884838	0.865180085926183	0.863385800624294	0.993415060154362	0.865924110150662	0.865829416029374	0.85916669784379	0.863890441587479	0.857122071875454	0.857487956629823	0.868448747632077	0.86275474707709	0.86256903846775	0.864473838841518
S_suis_SC84	0.909309127584468	0.868186975584474	0.877548658600736	0.998307795210302	0.970272188720285	0.862140666424079	0.853514607462028	0.855945532055792	0.862453728186145	0.859513219051427	0.860523803028236	0.850135639037202	0.862252902416065	0.842238965387835	0.861678510909401	0.872873353904261	0.998807066211869	0.872551728757924	0.851845995730888	0.889118451396092	0.859693835873809	0.862710519354554	0.858909736871322	0.855924837548115	0.887447053717091	0.851836113526761	0.862293195725318	0.998134311439692	0.860540853908062	0.853679131483715	0.86123668684392	0.851646733046603	0.841644375615937	0.854612247152735	0.861586821718742	0.852809358873262	0.855262085269422	0.855218451453012	0.868876415236066	0.852138657488886	0.86132160734149	0.96379685511352	0.87268084618033	0.999921081109876	0.849407191448008	0.855398528461817	0.869986136240807	0.875982245602499	0.904275733384222
S_thermophilus_JIM_8232	0.88409359529968	0.992546049464427	0.864600506358926	0.893288603252982	0.8606423070621	0.869119555973323	0.866481431922296	0.862575292097051	0.867244932823401	0.870221681967947	0.872239766013727	0.86734060621897	0.868639575971731	0.846510309879815	0.879280446044429	0.867145220778325	0.873616490514016	0.864826123833757	0.867794601606226	0.880414478998384	0.870062335777658	0.869204012022559	0.86167896626799	0.862491193119701	0.864591551316073	0.867810615826854	0.86865843021651	0.893507988271081	0.870678510857834	0.863487300572253	0.861235973762195	0.86410532416991	0.856217143691589	0.866561389656534	0.869638144652681	0.864269180169528	0.864604258738449	0.86225323777191	0.992912657492518	0.865123841151238	0.86814187447203	0.881202166996302	0.86286317558469	0.869433612391263	0.854920281158923	0.865509788333499	0.863851374511551	0.866247962728215	0.881664392905866
S_pneumoniae_AP200	0.861915626407801	0.86592549310677	0.859719624928712	0.852801719807928	0.854256888035769	0.855294327066588	0.988673300916217	0.859206175944821	0.855410360063928	0.856523938619589	0.855524892070605	0.988152601747213	0.855554649487619	0.839822989170317	0.853126033741317	0.883341885615355	0.853375028908709	0.986824232688863	0.988500444460379	0.859507269483354	0.855043827659828	0.855418462114927	0.856734746878884	0.858511039818834	0.894894233190632	0.98845535027859	0.85550483941927	0.85351041769527	0.860653423673134	0.988953385612889	0.856752475247525	0.988040533761413	0.853758891626761	0.927401235203008	0.855234245720641	0.988016050760401	0.863093087905012	0.856571778587317	0.868538744963524	0.859721464770747	0.866275354429481	0.854466948310139	0.864011627163577	0.853266068533567	0.848599815938245	0.858961177557687	0.864514229636899	0.986653592749219	0.863507472644782
S_pyogenes_MGAS8232	0.905385207663391	0.866705813270699	0.855331337903511	0.857562191502271	0.854505438539052	0.986700655590245	0.854137504586657	0.908752337783431	0.987134072627378	0.987640759336752	0.986456555248354	0.853812831823345	0.988406155019842	0.846339952773584	0.858689109591986	0.856663447214628	0.863915519469125	0.857257925320753	0.855644810811569	0.855846459867749	0.988053693511836	0.987734488172716	0.848239738101234	0.903626455870801	0.903871055260269	0.855644810811569	0.987621116637042	0.858207380229557	0.986264216039438	0.855924157183953	0.850692087014195	0.853837360558162	0.84875806066396	0.851954016550681	0.987151904522383	0.854679836419711	0.903417354065473	0.903301932165783	0.869454705663063	0.857379713559562	0.987339464528601	0.862075851369411	0.857145449266947	0.858375083094184	0.853596399582094	0.905909124052685	0.848639895348163	0.855637043027244	0.907092390210811
S_gordonii_str_Challis_substr_CH1	0.856633910782427	0.865837628865979	0.853613419470564	0.848600042939594	0.851304706215708	0.857497031915636	0.868847096503305	0.854914141503274	0.857049883909097	0.858825716603569	0.859177954226997	0.869541672106258	0.85609243697479	0.846857951101233	0.85807295537652	0.878606731998296	0.849253252996603	0.871358848721015	0.868664490049751	0.853003834682573	0.85620848583435	0.856907779567257	0.850923367109707	0.852542773504973	0.854639692958858	0.868669986639135	0.85609243697479	0.849499760590711	0.86440029286475	0.870885725309405	0.849451390660883	0.8712733184149	0.855910524123981	0.870995485910872	0.857689921106285	0.868965382282147	0.850385368348648	0.852209815144975	0.866763043763964	0.853524167320848	0.855949439429849	0.848324167016055	0.883366001096023	0.849673531520878	0.850210512609054	0.857110465528236	0.848110932475884	0.871351271943785	0.854014467841283
S_sanguinis_SK36	0.862409028583483	0.864113018490379	0.856542983661628	0.844523011727604	0.848512817846186	0.861350423086517	0.859645696574143	0.879481158447948	0.860257054107844	0.861500459558824	0.862200807600023	0.8582689550451	0.858144434757338	0.845872089151331	0.865000183398746	0.860155909083563	0.845172703879652	0.858557744886612	0.862937641660336	0.854899289317671	0.856186898332942	0.860055419962197	0.854530965391621	0.863400655021834	0.864672176599509	0.862950839920949	0.858201634877384	0.845263803680981	0.867892554533982	0.860640542915606	0.852854608078489	0.863022461467901	0.854516282901869	0.861289025675151	0.861444384240266	0.862617585674964	0.86409940669428	0.862337451674822	0.866956697693242	0.858391408659888	0.859382763760835	0.852161417091912	0.886731138621537	0.845454545454545	0.849152855362172	0.865881265144752	0.855897760115607	0.862297389985921	0.878451929511488
S_pneumoniae_70585	0.872066315073591	0.866979830444942	0.859437699680511	0.866532839574169	0.854632974563331	0.858877330372275	0.986652101485752	0.86221883463341	0.857489005294266	0.859192616964054	0.860622442579373	0.988233281462641	0.857982735380997	0.842469326196902	0.855129541681146	0.883612930272211	0.852803947156724	0.986389526476855	0.986504208139894	0.873040818037046	0.857932907706093	0.857475755250122	0.859042392811916	0.861481337354477	0.863845852961684	0.986531380360404	0.858003542289713	0.863118129273544	0.865819426017736	0.987045044039271	0.86384081443776	0.987488103887466	0.853322216521293	0.926072771761294	0.857625107699261	0.987898424120109	0.861985917613019	0.86184782794085	0.867225787755589	0.859991631142611	0.862861222007773	0.86285158404314	0.865399229464159	0.855974447495975	0.848441281915958	0.859968159873675	0.868298964525746	0.986536001671533	0.87538103641906
S_thermophilus_LMG_18311	0.866328179619718	0.990572852980449	0.866286042216941	0.857449694777301	0.849739034886915	0.866812201585319	0.866154040483784	0.868101370024108	0.866643799971614	0.87064532093904	0.869434921243797	0.867834701205437	0.865542152405815	0.84659190161758	0.877418795514969	0.866211695213623	0.863984295344909	0.865872712199477	0.866683617929138	0.868055720919157	0.866278480442397	0.868686016085661	0.864613964302811	0.862988609563952	0.86940877582223	0.866828743374118	0.865561818611402	0.858186321990568	0.87077814666651	0.86534388846776	0.860391682073264	0.866076396064156	0.855581116419906	0.869749933226496	0.867546962745029	0.86376562664571	0.87095506942184	0.867921063584947	0.989660415671214	0.86923903682034	0.86751254057244	0.85350111189456	0.86497713587178	0.858578812188858	0.855991899905981	0.864584510668224	0.862695796948795	0.863930378465898	0.868653064162078
S_iniae_SF1	0.859475747362251	0.861572611395577	0.851963679640323	0.842624897928884	0.845409339455484	0.856275558560171	0.858679245283019	0.858824407260246	0.856569240825474	0.857410566583953	0.857751838952167	0.861799390486286	0.855195167050837	0.837373243545869	0.850222906379321	0.857722814498934	0.843084814068511	0.860237436981623	0.859395511411264	0.850969282897295	0.85763050592843	0.856252574858914	0.847011115606157	0.858687055101503	0.856658427471248	0.859411327439227	0.855266652333919	0.843364267872445	0.860119146010063	0.863032908073834	0.847273270581204	0.862750814611559	0.843745476652289	0.855898998693949	0.856555498814995	0.863537784837192	0.858718784778491	0.854289335950278	0.861726707225374	0.852651489714145	0.856777510863991	0.844981932414519	0.860757089075398	0.843385355892649	0.849640251317389	0.855787216819629	0.846624339018396	0.862853327398175	0.852817186086354
S_pyogenes_MGAS10394	0.904790834924492	0.866122592766557	0.856072783385842	0.859068689636508	0.855065223424924	0.986649536824264	0.856260720411664	0.905372150508102	0.98614581263844	0.9870685711081	0.986650805178619	0.85450228702499	0.988691816103336	0.845924640742277	0.856614532757587	0.855555731651267	0.865419670569688	0.862186292122598	0.856236575964041	0.853158001624695	0.986563172305302	0.987339726937407	0.846921893136827	0.903475192338865	0.904258703612443	0.856250800108104	0.987799188167779	0.85956756575977	0.986527226265699	0.85473233995585	0.862375902485112	0.855669820375703	0.844265138100367	0.851444031112614	0.98647189460595	0.856363328727334	0.903523812856493	0.903740899468168	0.868972994951377	0.857455498857	0.987301118071297	0.875293469564419	0.856987768690743	0.859738481321287	0.853523858043205	0.906791338676148	0.847261539134141	0.857909199871371	0.903712868515636
S_pyogenes_Manfredo	0.903481252420264	0.866787172945578	0.856842243703557	0.859146493636137	0.854138828328293	0.987614587340937	0.859408293193176	0.904632065694013	0.988431840582215	0.987620789704578	0.98597850678733	0.859628506444276	0.988505851248214	0.843661891876549	0.857231340972437	0.857982454628496	0.859159635786484	0.863949555267883	0.860722872466908	0.856501994409025	0.98883061400081	0.988230701808148	0.846091961136209	0.902832767433594	0.903952154880079	0.860709662078258	0.987808854602672	0.859790663665193	0.986091746533067	0.860863532048887	0.86639231020115	0.859293210108448	0.850698155490433	0.850978960462978	0.987922004790818	0.85984215532533	0.904390731863574	0.902291481528501	0.869550371202608	0.856383666781649	0.988063123018344	0.861149572793894	0.865339284818697	0.8598044853364	0.850542451123103	0.905947571438928	0.846157959753365	0.861509238473493	0.904479204882767
S_mutans_GS-5	0.848137637460092	0.846934389774447	0.842717098984992	0.841595941248317	0.837198677810325	0.848872151108336	0.846290126394838	0.84865151649129	0.845911833971151	0.849515164018981	0.847307416145246	0.843724224928436	0.849205312431962	0.993365498416349	0.84730071138887	0.844253666752439	0.840833756383074	0.844366896762526	0.845884189247972	0.845368267678292	0.846947709617928	0.84581700428695	0.844341342842093	0.848695836573125	0.847833967736088	0.845972595722884	0.849205312431962	0.841161400512383	0.846301046374333	0.848529496735425	0.843174370560339	0.847396432296542	0.990404826520142	0.843830725611677	0.845541122509716	0.840417198236308	0.84538401356109	0.846515691149788	0.849147687438655	0.840546589704323	0.84361872886855	0.839132451867316	0.848619498697259	0.841175932420481	0.83767106886961	0.843460869565217	0.847101658415292	0.840697648351156	0.848151329682523
S_pyogenes_MGAS5005	0.907463852637602	0.866297550657127	0.86007204211693	0.858317959480731	0.854018806066938	0.99020884970498	0.855758144523395	0.9052157309393	0.989549758360797	0.999851418092738	0.988338997845628	0.854855519945804	0.990205342605889	0.847665505226481	0.856846976095698	0.855438721945036	0.864870206878376	0.85936055639517	0.856901663646846	0.856151865082662	0.988447409692642	0.989582925236219	0.845654690578224	0.902373427526802	0.903510458201301	0.8568742107286	0.990087161118847	0.859222421657582	0.988318843114423	0.856230165942039	0.859088127294982	0.855224267565465	0.848586006107391	0.851184885000403	0.989000663608229	0.856184468973912	0.902515018380705	0.904131608069093	0.868922269538242	0.860642418306473	0.989215053801347	0.863109407363898	0.856241208929924	0.859061976549414	0.852089466274158	0.90764348721581	0.847142826442018	0.856978920477056	0.904798284184733
S_suis_D9	0.897929377399826	0.86468251296209	0.845032894285047	0.967483482080594	0.991726292173072	0.854930295198923	0.865719284245419	0.858700489541611	0.855648077133779	0.854157827747136	0.856064021641118	0.863380878407005	0.856323518667348	0.839230043188513	0.86141325735514	0.847634282035031	0.969219295155516	0.862990600225445	0.858226285618645	0.87385217067	0.855404896421846	0.867108113881175	0.851782531194296	0.858700489541611	0.86070051745109	0.858215824929913	0.856346930201122	0.969476296811674	0.86351290954722	0.866581843122832	0.853702119091962	0.862757915079861	0.839449106338596	0.850987164726451	0.855262681487382	0.862864445285877	0.860364020476152	0.855787197413449	0.863521771841136	0.850733161242249	0.854963903815882	0.963354475394229	0.852451679014381	0.969469224087312	0.843584437086093	0.856502792610323	0.865066032012693	0.857077900896537	0.887109248660583
S_suis_SC070731	0.891647488493096	0.868432132030987	0.851249756540934	0.996606767536959	0.970218235171792	0.862068368071799	0.854458143309886	0.852734636248792	0.862378249597085	0.859614810886067	0.86045282504177	0.850589615945184	0.862180157568152	0.842398475296877	0.861501700211378	0.852794269172268	0.998150396368896	0.858135158570559	0.852826194744269	0.890176343370487	0.859651402673771	0.872874829690184	0.859684993371829	0.852716058556885	0.856633833678046	0.852826194744269	0.862220440322834	0.997240648690959	0.860469874177379	0.853552335326966	0.861586553243825	0.851730362376507	0.842237960339943	0.857529497909889	0.861515208766295	0.85248935959616	0.856460232631248	0.855181373038873	0.868902272851147	0.854669478176922	0.861254102608395	0.963196260858668	0.848732505199258	0.999338096765142	0.849538515121611	0.857204222908785	0.870299255373952	0.861818705709681	0.880742394993502
S_pneumoniae_P1031	0.890357181683114	0.867187996694005	0.879776207653857	0.870830811509332	0.851212311966832	0.85678849016041	0.987664535343858	0.862215226576091	0.855042070864318	0.856041869644508	0.856082585520545	0.994795940485222	0.857038878283917	0.843185254517964	0.853978711987921	0.885122058356637	0.846113398482068	0.986706886238689	0.987665501184381	0.875881133379406	0.856090314913844	0.855025451002013	0.861961886706109	0.86145232998518	0.887521336807115	0.987695708388079	0.85701979854116	0.850993771208532	0.861123464162738	0.987498356838615	0.863566693135861	0.988016108157159	0.8511704259583	0.927042837508115	0.855838732130428	0.988989521733001	0.861114747659881	0.859054562172635	0.867142265461891	0.858121416653075	0.860387458258814	0.853783805473076	0.872880856728832	0.849974778478904	0.849378649498428	0.858754041931783	0.867212061209247	0.986140874676545	0.89398043641836
S_intermedius_JTH08	0.843486456989781	0.8462061192694	0.853574368391059	0.839949921979896	0.842303412462908	0.854160247929391	0.844776722941614	0.855276203442	0.852544435493547	0.854238566713814	0.853612237375599	0.846199234776195	0.853226501868353	0.886189983650862	0.857912532389559	0.864198261658823	0.839352494924671	0.846586278432244	0.845800506667409	0.852010017980991	0.85070224943007	0.851873487440541	0.846253014061642	0.844616680707666	0.846318659914297	0.845809786290285	0.853125392580894	0.839992282867967	0.853417730862922	0.847246689776667	0.844654683065279	0.846023289802461	0.889380736071197	0.85443784533245	0.852696078431372	0.848022727048542	0.844323413084354	0.84303465231403	0.846031144382324	0.85175987109554	0.853280062783148	0.841187759889114	0.854594301038578	0.840204644948047	0.83710676835081	0.851229981243688	0.846195638752377	0.846152411503599	0.853005710632238
S_pseudopneumoniae_IS7493	0.888733568451427	0.861742113312538	0.882132895816243	0.870638604002351	0.851613627434473	0.856853551010235	0.947062520988143	0.858656348213984	0.85803783986969	0.86054054054054	0.857657214075795	0.947044812462339	0.856789829398279	0.84442951684331	0.858192532915594	0.884102691349929	0.84796776027286	0.948105384376352	0.946865510161427	0.87422356689358	0.856678689599666	0.857958060126191	0.855487697604866	0.855739329528756	0.880048107355361	0.946910563636285	0.856746695603683	0.849566065628174	0.863479476281484	0.946857975683284	0.856714375920859	0.947262422788212	0.853929087473602	0.931199287289104	0.856516776991554	0.947190411056186	0.853133084921164	0.854843429909277	0.863635953962489	0.856365890398176	0.856940444471824	0.849806800618238	0.882994291082526	0.848197535871825	0.845631935140335	0.861607550815264	0.857178211695993	0.948308917911824	0.89393465155206
S_pneumoniae_JJA	0.862542109554062	0.867344243927814	0.859397100997911	0.852818823719014	0.853110740122426	0.858515209044064	0.987375678617705	0.861924484685032	0.85735288167141	0.857366852403784	0.858141297330676	0.987449407142385	0.857980456026059	0.844095040184272	0.854349073311881	0.883441684754576	0.849404185439387	0.987052918344633	0.987192164618355	0.859980900203564	0.857709680519516	0.857340608536716	0.861927025104177	0.86103397910213	0.863072740534447	0.987277531880443	0.85801531094991	0.854389365284467	0.86315844949801	0.987957630025547	0.863548779347114	0.98838842549039	0.852906260499496	0.927502280680255	0.857548319211386	0.987690996680285	0.862337445815272	0.860275051695277	0.86822504169541	0.860171008152714	0.862274358840972	0.850675637151491	0.864805039277485	0.853260267348974	0.851073985680191	0.858962325642028	0.868518820565795	0.98674555850677	0.863634929150756
S_pyogenes_SF370	0.906947349068095	0.870801488888399	0.860787455648392	0.859448221801885	0.855206743695952	0.989316949125919	0.861683245438178	0.904534725500542	0.988448294753824	0.998680229025089	0.988299691209075	0.860538077512045	0.989982862738698	0.846514758577	0.856477591390883	0.855204959139714	0.864993714183089	0.863849575957959	0.863010120796605	0.856175315538568	0.988320236604134	0.988870289844022	0.845309366034478	0.90287192626774	0.903085438004962	0.862997061704212	0.989538099469044	0.860327879722181	0.988092074503876	0.861105818694509	0.849321855190783	0.860770437338669	0.853451130046875	0.851118539470301	0.988186236400963	0.861218038595865	0.904085554348734	0.903496237020101	0.870337869907392	0.860996615009096	0.988621469348587	0.863257008345816	0.863400089291409	0.860185497470489	0.851440609506914	0.907341120175143	0.846928467027771	0.863022608424175	0.903933836423908
S_pneumoniae_ST556	0.892995839983913	0.866540149448464	0.88100261455063	0.874775001956505	0.851745741549987	0.859950163386502	0.985660011122978	0.860400216688281	0.859444634898869	0.862619761358961	0.858833768494343	0.986023051953341	0.858669508735039	0.840341749797146	0.853168840831903	0.884948261561264	0.849225344588097	0.995275071200917	0.985691620170823	0.875880310084187	0.860238109518383	0.859422785712165	0.860439858810752	0.859657996932415	0.889456700691472	0.985742184702214	0.858654925573326	0.853186727843121	0.864209940098613	0.985561645168939	0.864537313432836	0.985116922340211	0.851422645082743	0.927524137347368	0.859957211624175	0.985313178121961	0.861706387201226	0.863483608022595	0.866012855344245	0.859510077200735	0.868720473750749	0.857909493144084	0.875643137494153	0.853204446987656	0.847460371723133	0.860919540229885	0.867300427433801	0.984927743164855	0.897715961000886
S_pneumoniae_Hungary19A-6	0.887325352629297	0.867277464245515	0.881103308267562	0.878358318366749	0.853812673110621	0.856558994306331	0.985105972759699	0.859351581604481	0.854198732162888	0.855863004581872	0.855673100888975	0.984616879008482	0.855962219598583	0.845321324608763	0.855623943534755	0.884904448272544	0.855787866647899	0.984379460826298	0.984643933948989	0.880099031994135	0.855911130331369	0.854235045340737	0.86112859597489	0.858644163503466	0.887153703562632	0.984729965636805	0.855888888888889	0.857557247059571	0.861015540812484	0.984231725831269	0.863108826181204	0.984903882867683	0.852031414531414	0.928271811799512	0.8561625904237	0.98377862350547	0.860520792338974	0.859611581233991	0.869943082493103	0.857736761041335	0.860071574642127	0.858743717509006	0.875896574508227	0.856110218040976	0.851504262395351	0.856778569698206	0.868658106341446	0.983906532543389	0.893993885991728
S_suis_JS14	0.89156762166896	0.864045175748997	0.847023922407954	0.996311194228593	0.970108701934303	0.85718484230635	0.851311778521813	0.852473350324633	0.857437555753791	0.854814399383084	0.855595081167952	0.8474481760108	0.857327713694173	0.841811908342918	0.857136978409371	0.849828314442858	0.9978589165103	0.855351783927976	0.849726425789915	0.888510740183336	0.854954104829716	0.869163242435562	0.854465709728868	0.852454746711811	0.856351778169736	0.849726425789915	0.857351500249579	0.996922767279712	0.856167705545276	0.850349147668926	0.854721143910408	0.848544176706827	0.841441283222105	0.854571152982972	0.856643674813911	0.849286292512476	0.856171284634761	0.854906827325314	0.864672079592887	0.850588266468811	0.856337202915003	0.963036015703529	0.848636829826321	0.999015976724544	0.843129558085243	0.857086151861469	0.867179554048768	0.859063707998811	0.880686262142046
S_suis_ST1	0.860845185995624	0.865256047970225	0.856359939892159	0.97258388296187	0.967991105148841	0.863246787966472	0.854576816192677	0.860578463228227	0.864717055279015	0.865206262673271	0.86299240360268	0.852653880236715	0.863087864189034	0.843816807684201	0.86137331112345	0.851952789699571	0.973241249093862	0.850878607125584	0.854468112883222	0.855286905650983	0.861992932008337	0.865846001321877	0.859823770767472	0.860578463228227	0.862133583188328	0.854457233621271	0.863107984092995	0.973837199559848	0.858925646351554	0.856080546104299	0.862101544528426	0.850767071290182	0.842157902712532	0.84980796642382	0.863271663205588	0.852624018878572	0.86223250698804	0.857759639136505	0.86514615320311	0.856055544258199	0.863200403836446	0.963615154768991	0.84448603610206	0.97395179910705	0.857261520454588	0.858848649092551	0.86417844055159	0.852191671647739	0.860789237254947
S_suis_98HAH33	0.90833081190116	0.867713130405481	0.876850456753311	0.996947152043089	0.968993094554682	0.861289368880541	0.853221920956345	0.855324696825462	0.861553432413305	0.858685657923333	0.859663232827954	0.850083833736255	0.861379382741969	0.841372939580266	0.861056725753255	0.873391420338432	0.997361827083894	0.872507568198346	0.851547355131175	0.888152422763949	0.858866538795718	0.861810779715019	0.858176973465083	0.855304002317785	0.886878302126832	0.851537413883946	0.861419747685955	0.996843372901767	0.859680344981005	0.853989953059376	0.860419380379537	0.851649833667995	0.841177637357967	0.855071092737473	0.860740945058355	0.852789673561732	0.855842310148092	0.85461885917576	0.868416009636443	0.851240101403445	0.860429822419147	0.962579084578969	0.872173979572319	0.998499716485779	0.848809011616537	0.855109919913213	0.869187207744907	0.875952392809123	0.903894004806363
S_pneumoniae_SPN034183	0.861640736808088	0.867415282921196	0.859746088740703	0.851479931198361	0.853224143855229	0.859879918356401	0.995970212836088	0.8616567873414	0.856860167251731	0.859085373198249	0.85964294103829	0.987971620933334	0.857772481911106	0.84560735154058	0.852319122673756	0.883198100590666	0.848028755515963	0.986377737914305	0.999826775086216	0.85942709054083	0.858443273641308	0.856836106309421	0.860463600970858	0.860718367346939	0.863222396175277	0.999793083576831	0.857772481911106	0.852762208230958	0.86480654250567	0.987292813898034	0.863215785366579	0.987664383470899	0.854010110670857	0.926362517673856	0.858400229357798	0.986978586537503	0.859364653821929	0.859473932372356	0.870656845210345	0.859518171522702	0.862526595744681	0.853446322116569	0.86573456052835	0.851903292691396	0.848424404347985	0.862668681566319	0.868213783403657	0.986183920306719	0.863969122314551
S_pneumoniae_SPNA45	0.863488606174612	0.863430161156921	0.857883040351578	0.852427565008406	0.852265722195447	0.857075126072152	0.986907138641704	0.860872406469531	0.856487439154031	0.856952836462947	0.859048094134218	0.985810793227819	0.857648250381592	0.840749414519906	0.85593905113702	0.882863352033883	0.849469129241815	0.984257929288093	0.987039792084463	0.858886235921183	0.856379416196908	0.856475932997018	0.866595296474082	0.860048022737296	0.863666585015922	0.987231887992838	0.857635930392086	0.853392142416217	0.858971732896354	0.986216796093439	0.866608688449911	0.985534432189385	0.845649345476753	0.926563592690565	0.857639286122869	0.986084872379725	0.862486362927944	0.859739152672406	0.867331288343558	0.85890807899003	0.86510238047206	0.854432731403336	0.861904969675815	0.853127045157068	0.848031697341513	0.853167307370884	0.865925010300783	0.9849341919553	0.863655409368977
S_pneumoniae_G54	0.885554503340073	0.86372445176729	0.876086558450651	0.870014732419168	0.852783344466711	0.855696509699772	0.987259786285919	0.860767239350435	0.8550164314711	0.854958728594308	0.855831781250843	0.987268919013291	0.855212069915226	0.839208285592325	0.852309364245608	0.883862968606067	0.848479121386798	0.985897986944774	0.987231080510075	0.87675292199566	0.854353017102291	0.855060759883095	0.859883040935673	0.860037435657464	0.881373652887245	0.987305937536729	0.855065379445191	0.851000030288651	0.860565502796863	0.98725432495748	0.860877252062637	0.986766773162939	0.850530524373366	0.927262782184005	0.855542665119814	0.986836695519826	0.859132022238818	0.858566513016945	0.866003075312439	0.857842950549102	0.864001810450588	0.853275542056863	0.872616956982613	0.849281476324567	0.85106464681374	0.858158979493648	0.86061886154821	0.985298201346318	0.889967549659882
S_pyogenes_NZ131	0.909830488591706	0.871800081267777	0.856286104400798	0.859679818038667	0.855936279508244	0.988015674995333	0.8631789670359	0.908205008244376	0.987289162077047	0.988309225023789	0.987449508493965	0.861890788466445	0.9886359592835	0.843363882601759	0.859321030827998	0.857495330945976	0.866012961587794	0.864693301159889	0.864412330617759	0.856745784226825	0.987775425002664	0.988151207511374	0.845308650882817	0.904432778134482	0.904126289076592	0.86442597671975	0.988422684610806	0.860316368638239	0.987434880033176	0.862336005830904	0.865783023302666	0.861521315129563	0.849691601520476	0.853990536949942	0.987115099450148	0.862299430473565	0.907251444293151	0.904425028530758	0.870592411016338	0.85572493120188	0.98764672436593	0.862080863210062	0.859344700768974	0.860491071428571	0.850572223692547	0.907144294702747	0.84591989719426	0.862063106161608	0.907669460913042
S_thermophilus_CNRZ1066	0.866358970826301	0.990390828221078	0.866786278274924	0.859877613796263	0.852473498233216	0.867753537456817	0.866601286865836	0.868115037053619	0.870527893038267	0.871538855195392	0.873353952856272	0.86872400748421	0.86647844177221	0.845666217570042	0.877969830838435	0.866895808060385	0.866225206262387	0.8672839757087	0.867172888756893	0.868905733408596	0.866438201230547	0.872655071644042	0.865558517589253	0.863005605973001	0.870777786865135	0.867188942311551	0.866496754137332	0.86050214723433	0.871793648711497	0.866396214731427	0.861356932153392	0.866484270321012	0.853754425190982	0.866562731617553	0.868521936674712	0.864735528778277	0.870337684054067	0.869415208320359	0.989632343756506	0.868091485949376	0.86851609651912	0.854487409823378	0.863953938991308	0.860896097639313	0.855055861971433	0.86589284126843	0.863795372679413	0.865077925290674	0.868829641717261
S_salivarius_JIM8777	0.868945290181689	0.899499828372481	0.867786137889594	0.854027750378115	0.842791834624108	0.873441498978609	0.864749314080496	0.868870732633487	0.875538523499762	0.876951411082823	0.875233186057928	0.864487367780794	0.876525890644975	0.847352961993064	0.87302995902891	0.873871070510398	0.855395891346608	0.864488284225146	0.86438522286965	0.868728678288629	0.872708815712933	0.875682142813541	0.868644142167617	0.868225145242826	0.865527133636146	0.864370433908131	0.873863089579739	0.854857989242003	0.876489863526701	0.863656052919453	0.866713569606895	0.861724216394562	0.849608091796666	0.870985673309962	0.874486524991096	0.864269362838611	0.866289133982887	0.866670880475318	0.899552563326141	0.867142452635914	0.875465398381014	0.852560368093783	0.873056884181756	0.854904905552894	0.859357384441939	0.875187501442319	0.862829922714237	0.865098187311178	0.868358739085393
S_suis_TL13	0.884862423919446	0.871495663698966	0.875078376925833	0.963395397122865	0.965416248259375	0.859066567034062	0.852234369489647	0.856403777898093	0.85813924328391	0.860865178048304	0.857040079139063	0.849619051193514	0.858711509200144	0.84478663281186	0.861565460602986	0.869452548481208	0.964999988035616	0.870671705097555	0.852366660862261	0.873340369255625	0.857760017280484	0.858376484207562	0.854956610951994	0.856113812353683	0.893793706293706	0.852366660862261	0.858749705859283	0.965076082366646	0.85631180919139	0.854447717992454	0.855752905837795	0.850853603263333	0.848304161056613	0.856762855908196	0.85963276657607	0.849336890028372	0.859684526996417	0.854646953473307	0.86982164428338	0.853859485035211	0.859375498357414	0.968854472501199	0.874329581409824	0.964837203132162	0.853508502131025	0.860518116264578	0.857931833542532	0.86896579639749	0.885348498271083
S_pneumoniae_ATCC_700669	0.889612003171185	0.866829455964448	0.882422580846159	0.874194668088961	0.855123999174104	0.859503423433725	0.986863998877973	0.86035471437972	0.857053391784034	0.859707685555836	0.859072382290935	0.986914689774349	0.859536155906319	0.846267692804478	0.853695249845774	0.885564345578444	0.849613773652417	0.98833063719826	0.98661581045466	0.878289327712447	0.860090310121549	0.85707470914054	0.861283469346462	0.859501542992308	0.886271803237545	0.986635340423181	0.859517836029645	0.854382749746549	0.864052563527456	0.987301220623546	0.862961454437738	0.98744647925804	0.852797672336616	0.928179863305503	0.859849924680773	0.986859842571091	0.85930223317174	0.859153554517793	0.867243311687756	0.860135399036584	0.864541406469385	0.853113527603394	0.874651899491713	0.853449751754837	0.848835503392628	0.859150889271371	0.8682847955235	0.988125592368875	0.893349678210236
S_parasanguinis_ATCC_15912	0.855899568699938	0.870747631436847	0.852289603960396	0.850062057552634	0.851223107157633	0.859768181234941	0.86624260885146	0.85499762695776	0.857904834474031	0.85525339443092	0.857300467844424	0.867154168972715	0.858628516404154	0.840196291825791	0.857405987819939	0.871324026758947	0.849567493740041	0.867060842222711	0.866685636435753	0.854138514472593	0.857461269640351	0.858808182297594	0.861679802266474	0.855045452816553	0.854081969014394	0.866662068311441	0.85863571988395	0.851176457640922	0.857164763776783	0.865979033659158	0.861772626156188	0.867717503457663	0.842957484518938	0.868556346851835	0.86069630514549	0.86562525176714	0.854897801774007	0.853612703185192	0.873176266793788	0.853178899130782	0.855762802951855	0.845423663219454	0.864298908480269	0.850282135898273	0.848742063626795	0.849670710063511	0.858831197045405	0.866958744067178	0.855430087741386
S_pneumoniae_D39	0.862956229897916	0.867492680717532	0.859277820611668	0.851219560443908	0.851624865380986	0.856823388988736	0.98783859183695	0.862546834863136	0.855616981058792	0.857361633190315	0.858603257292498	0.987774288633597	0.857377452992857	0.845848033278921	0.853919958509811	0.8828275625859	0.847833475811352	0.985912868051198	0.987588386654496	0.861400952356171	0.856355485232067	0.855611178489407	0.862184532575027	0.86163912972354	0.863438648548403	0.987686576885388	0.857320855022705	0.852597103231012	0.863595124452684	0.988362277699352	0.862069592738782	0.999889730402979	0.852054422998689	0.926948613247812	0.85686114054975	0.987795513051697	0.860911389080403	0.860428986669339	0.867395585034719	0.859802505756996	0.861634504808482	0.852566541827722	0.866183422628427	0.851685969654519	0.848156379800335	0.858196563043058	0.867385933417465	0.986727643812037	0.86647283956701
S_pyogenes_670-6B	0.891404987018077	0.867657714326663	0.883476150119799	0.877876373649437	0.853642789180372	0.859393479244842	0.987197089044207	0.861863152365946	0.85828428445506	0.85974584447446	0.859287243058448	0.987244106478846	0.85963687150838	0.841045550990926	0.854650869037995	0.885396853030835	0.850802788692007	0.986443588927162	0.987319606989333	0.878081108475067	0.859883064929736	0.858299766800933	0.862363227056175	0.860391166789173	0.887284048281318	0.987276357595867	0.859649381261049	0.855625547876786	0.864599316266925	0.987065983383233	0.862820584351578	0.987416124940874	0.848632692386536	0.927506953493249	0.859116218794947	0.986683583991816	0.860631607118962	0.85942191572904	0.871005429757762	0.860626583192241	0.863565621058846	0.856209014692455	0.875413737666677	0.854340658769202	0.84792841163311	0.859574246603862	0.865416323165705	0.986013705364757	0.894647149343134
S_gallolyticus_subsp_gallolyticus_ATCC_43143	0.871152331382149	0.867094273179898	0.996305149274608	0.878932367563861	0.844853293917824	0.858663227542896	0.859330168165618	0.852462622947814	0.859829293897485	0.860825829660142	0.855829287045912	0.857193837369561	0.858593663759797	0.838983050847458	0.870671142276585	0.884501855802671	0.852932624957048	0.883720690755939	0.8601211549052	0.966536901508066	0.857294192167398	0.859958908800365	0.864851910850473	0.852818112430225	0.871758182793776	0.8601211549052	0.858617301939486	0.851594934048032	0.855624185890163	0.858307210031348	0.861771761987975	0.859267249682167	0.840432031168951	0.861133813804889	0.860099046928299	0.858136997981267	0.8544321931292	0.854230948153915	0.866636043484918	0.994809109408108	0.857999889922395	0.856670422452772	0.888439712750465	0.851995441983523	0.853365645851899	0.85457779534562	0.86366932559826	0.883670035407914	0.872650550265859
S_parasanguinis_FW213	0.855861075993819	0.87225689480841	0.849109579846973	0.855972934846385	0.85334284280318	0.860374383164992	0.86743861129576	0.860211072023699	0.857288558153591	0.859309575971273	0.859816988531461	0.870443105866821	0.859538398960807	0.841589173200429	0.858859619497917	0.869023180046377	0.856110806636441	0.865068837015661	0.868236861225478	0.853656100575538	0.85999484976214	0.857432551578205	0.863349375248355	0.857789491777918	0.856994530453323	0.868230821080163	0.859544888189389	0.856344827586207	0.859695147381308	0.866996194078081	0.858922998605609	0.868494822710906	0.843340915919138	0.871809742491133	0.860646495019733	0.867023775566704	0.854048277382911	0.85339475625776	0.875223771380784	0.851417103251928	0.858142013988196	0.850581284543549	0.868468980906699	0.856436927866382	0.849252164786145	0.861975121984743	0.859811001158955	0.878218469625779	0.858537335886214
S_pneumoniae_SPN994038	0.861640736808088	0.867415282921196	0.859733264939728	0.85146998876505	0.85320123697171	0.859879918356401	0.996096829086786	0.8616567873414	0.856833060001897	0.85905860624473	0.85964294103829	0.988025644435058	0.857758125646032	0.84560735154058	0.852330991264717	0.883234058467648	0.848018396900702	0.986440547878617	0.999883324082251	0.859414510183799	0.858457474757516	0.856809096802074	0.860447311407581	0.860718367346939	0.863222396175277	0.999947209973072	0.857758125646032	0.852752610565111	0.86480654250567	0.987368022637755	0.863197205603657	0.987744290769934	0.854010110670857	0.926404985128784	0.858385894495413	0.987076299417467	0.859348503690305	0.859473932372356	0.870656845210345	0.859505302172346	0.862526595744681	0.853426614770656	0.865716995714185	0.851893371958055	0.848406104746916	0.862681937485087	0.868178621659634	0.986313439787862	0.863985071532241
S_agalactiae_NEM316	0.994223320282239	0.862919790489884	0.853750891762855	0.853414882772681	0.859587942921276	0.909390511370195	0.863815176507126	0.993442634979986	0.907785370478002	0.907549287109875	0.90834443599435	0.863341747970253	0.906740808495449	0.844537885514214	0.852142897475955	0.862716889769996	0.857376330370311	0.862072477297802	0.864666917062178	0.853901141263481	0.910311880295655	0.907943012609928	0.865939304513145	0.993215698807648	0.991169360401334	0.864666917062178	0.906757879360619	0.853276150478699	0.908305876285706	0.864213197969543	0.865650791840691	0.864111322373845	0.845841041281269	0.860440388108635	0.910134989609467	0.863899482429856	0.990147387826402	0.989085136962799	0.868202466709017	0.853542924982019	0.912885739667949	0.859549122582298	0.856977225672878	0.857914124778295	0.852465818792921	0.912408802455284	0.864620072797043	0.864240170031881	0.992950218900381
S_dysgalactiae_subsp_equisimilis_ATCC_12394	0.920294937282381	0.869805439589499	0.853178764774241	0.888556318217621	0.859470136271383	0.904845541701779	0.860990530042408	0.885118102078873	0.905321783359713	0.905238634404544	0.903911836253286	0.858016501775268	0.905485430790391	0.843568075117371	0.865242150884443	0.861315328832208	0.860138252921521	0.861429250013195	0.863773341579924	0.871676178397802	0.907428220093401	0.90534831614415	0.845546201424466	0.876350364963504	0.882778866806104	0.86379966048611	0.905158301202119	0.890513698630137	0.903584563442137	0.859282681817609	0.849094960709957	0.859553158705701	0.851686590523126	0.854141723513852	0.904143346734083	0.859587555192568	0.886171313151058	0.87925901422428	0.868782859822773	0.853538377789875	0.905618830675778	0.887439088669686	0.861914161996944	0.859335493750223	0.856949976372106	0.989805522317668	0.844097785115419	0.857634461843164	0.893943034455299
S_dysgalactiae_subsp_equisimilis_AC-2713	0.895265594070458	0.865548469387755	0.8558010600922	0.857155491094328	0.857314497924707	0.905185511232022	0.860405757440202	0.894853478906429	0.905578252286871	0.905372107665234	0.903962401597932	0.857320213960246	0.906152865853264	0.843992060843448	0.86257998245201	0.857769828257233	0.859040144883791	0.861456044634261	0.86176701819069	0.859642559069848	0.908829644495961	0.905332133437006	0.845805381987164	0.883615707847652	0.88363840474922	0.863346782756424	0.905276136338104	0.858027896649895	0.904142567003851	0.857159326723541	0.849147460954773	0.858600856072766	0.850915475294708	0.853341275558265	0.904725319452431	0.858518666933814	0.887649791705954	0.879995941352544	0.867070001837318	0.855468984117471	0.908385739408247	0.892550550884457	0.860585280280679	0.858190271816881	0.855380036974133	0.989414215031741	0.845662782591375	0.858536780170922	0.890364261168385
S_pyogenes_MGAS10750	0.906309619979031	0.868369469798093	0.854278501880377	0.859653648386043	0.855348958527406	0.987756662407823	0.857607744476045	0.906590418431418	0.988334443446838	0.987324879803407	0.986857577363854	0.858195439203095	0.988019174128146	0.845549201855198	0.855703545009903	0.857675223344258	0.866379743443749	0.860194656432855	0.858791562788874	0.855322638296083	0.988329147164541	0.98791390559858	0.845985471567443	0.904087275087531	0.913275261504381	0.858777556794308	0.987059047390843	0.860670695976829	0.986879103506745	0.857463445911099	0.850521358593863	0.857014078532227	0.844532547185795	0.852538851715951	0.988931996618522	0.857852524075153	0.90460616582197	0.905204646293434	0.871101198386743	0.855353710707421	0.987872050453579	0.862997105461868	0.856743778414797	0.8605328608906	0.853063686531517	0.908916030081213	0.848846627536698	0.859535469427732	0.906057876806203
S_pyogenes_A20	0.906349791206092	0.866355345439414	0.860094208922139	0.858419511534621	0.854108873437331	0.990229042340222	0.855838584260625	0.905249229532359	0.989580415566525	0.999840277303987	0.988359398985851	0.854933687693791	0.990226396480133	0.847765057242409	0.856790048788355	0.855552485738896	0.864969034128344	0.859433920737165	0.856970295942459	0.856162249729999	0.988466702651445	0.989613667702807	0.84568515547251	0.902410609159075	0.903547664965491	0.856942843024213	0.990078055418332	0.859321224496517	0.988338137026746	0.856300065705778	0.859109377124983	0.855302048224008	0.848680841378526	0.851251979281286	0.989006930791763	0.856267463413285	0.902532814642747	0.904168701662411	0.868988981420741	0.860664678123052	0.989238031999991	0.863186694283859	0.856331373751217	0.859162479061977	0.852121464226289	0.907799022085454	0.847169689675922	0.85704722742114	0.904832238312706
[truncated: 59 more columns]
