# Supplementary material for: Global genomic similarity and core genome sequence diversity of the Streptococcus genus as a toolkit to identify closely related bacterial species in complex environments
Source: PeerJ. 2019 Jan 14;6:e6233. doi: 10.7717/peerj.6233 (PMC6336011; doi:10.7717/peerj.6233)
Supplement: Supplemental Information 5 [file peerj-07-6233-s005.zip]

Archive with 13 entries (12 files):
- core_genomes/
- core_genomes/core_bl.faa.numbered.fas
- core_genomes/core_bs.faa.numbered.fas
- core_genomes/core_sag.faa.numbered.fas
- core_genomes/core_sdy.faa.numbered.fas
- core_genomes/core_seq.faa.numbered.fas
- core_genomes/core_sga.faa.numbered.fas
- core_genomes/core_smu.faa.numbered.fas
- core_genomes/core_spn.faa.numbered.fas
- core_genomes/core_spy.faa.numbered.fas
- core_genomes/core_ssa.faa.numbered.fas
- core_genomes/core_ssu.faa.numbered.fas
- core_genomes/core_sth.faa.numbered.fas
